# Supplementary material for: Not As Good as You Think? Trait Positive Emotion Is Associated with Increased Self-Reported Empathy but Decreased Empathic Performance
Source: PLoS One. 2014 Oct 29;9(10):e110470. doi: 10.1371/journal.pone.0110470 (PMC4212943; doi:10.1371/journal.pone.0110470)
Supplement: File S1 — EEW_ANOTATED.sav is the dataset with scores of trait emotion, subjective empathy, and objective empathy. EARatings_ForEachTarget.xls contains the continuous emotion ratings from each video’s target (averaged across every 2 seconds). Targets are listed across the top, which include: high negative, low negative, high positive, and low positive. The other four EARatings excel files are the participants’ (from the current sample) continuous emotion ratings of how they perceived each target to be feeling from second-to-second. Participant IDs are listed along the top of each file. (ZIP) [file pone.0110470.s001.zip]

Archive with 16 entries (13 files):
- Devlin.Ong.Zaki.Gruber_PLOSONEData/
- Devlin.Ong.Zaki.Gruber_PLOSONEData/EARatings_ForEachTarget.xls
- __MACOSX/
- __MACOSX/Devlin.Ong.Zaki.Gruber_PLOSONEData/
- __MACOSX/Devlin.Ong.Zaki.Gruber_PLOSONEData/._EARatings_ForEachTarget.xls
- Devlin.Ong.Zaki.Gruber_PLOSONEData/EARatings_HighNegativeVideo.xls
- __MACOSX/Devlin.Ong.Zaki.Gruber_PLOSONEData/._EARatings_HighNegativeVideo.xls
- Devlin.Ong.Zaki.Gruber_PLOSONEData/EARatings_HighPositiveVideo.xls
- __MACOSX/Devlin.Ong.Zaki.Gruber_PLOSONEData/._EARatings_HighPositiveVideo.xls
- Devlin.Ong.Zaki.Gruber_PLOSONEData/EARatings_LowNegativeVideo.xls
- __MACOSX/Devlin.Ong.Zaki.Gruber_PLOSONEData/._EARatings_LowNegativeVideo.xls
- Devlin.Ong.Zaki.Gruber_PLOSONEData/EARatings_LowPositiveVideo.xls
- __MACOSX/Devlin.Ong.Zaki.Gruber_PLOSONEData/._EARatings_LowPositiveVideo.xls
- Devlin.Ong.Zaki.Gruber_PLOSONEData/EEW_ANNOTATED.sav
- __MACOSX/Devlin.Ong.Zaki.Gruber_PLOSONEData/._EEW_ANNOTATED.sav
- __MACOSX/._Devlin.Ong.Zaki.Gruber_PLOSONEData
