# Supplementary material for: Not As Good as You Think? Trait Positive Emotion Is Associated with Increased Self-Reported Empathy but Decreased Empathic Performance
Source: PLoS One. 2014 Oct 29;9(10):e110470. doi: 10.1371/journal.pone.0110470 (PMC4212943; doi:10.1371/journal.pone.0110470)
Supplement: File S1 — EEW_ANOTATED.sav is the dataset with scores of trait emotion, subjective empathy, and objective empathy. EARatings_ForEachTarget.xls contains the continuous emotion ratings from each video’s target (averaged across every 2 seconds). Targets are listed across the top, which include: high negative, low negative, high positive, and low positive. The other four EARatings excel files are the participants’ (from the current sample) continuous emotion ratings of how they perceived each target to be feeling from second-to-second. Participant IDs are listed along the top of each file. (ZIP) [file pone.0110470.s001.zip › Devlin.Ong.Zaki.Gruber_PLOSONEData/EARatings_ForEachTarget.xls]

## Sheet: EARatings_ForEachTarget.csv
	Target	High Negative	Low Negative	High Positive	Low Positive
Time (sec)
2		2.813	1.3658	-2.0315	-2.4362
4		2.7952	1.3658	-2.0316	-2.4363
6		2.7961	1.405	-2.0068	-2.4362
8		2.7955	1.625	-1.4639	-2.4362
10		2.6872	-0.2183	-1.1385	-2.4362
12		1.5137	0.6573	-1.1286	-2.4235
14		1.5895	2.726	-1.0869	-1.249
16		1.2594	3.4946	-1.0865	-0.9059
18		1.1802	3.5738	-1.0864	-0.906
20		1.1728	0.7128	-1.0858	-0.906
22		1.0387	-0.2529	-1.0858	-0.9059
24		0.9666	-0.3404	-1.0861	-0.5045
26		0.8997	-0.34	-0.9942	-0.0178
28		0.7684	-0.3205	-0.9035	-0.0173
30		0.6726	-0.3787	-0.9036	-0.0171
32		0.5755	-0.3785	-0.9034	0.0343
34		0.4144	-0.3785	-0.9023	0.2109
36		1.2072	-0.3785	-0.8378	0.2067
38		1.4115	-0.3785	-0.77	0.2067
40		1.2855	-0.3777	-0.6618	0.5176
42		1.0618	-0.4949	-0.3875	0.6342
44		0.684	-0.5995	-0.1764	0.6342
46		0.2503	-0.5995	0.3663	0.6342
48		0.0987	-0.5995	0.6318	0.6342
50		0.0843	-0.5994	0.7827	0.6341
52		0.0462	-0.5995	0.7829	0.8942
54		0.0019	-0.5995	0.7828	1.0998
56		-0.0567	-0.5995	0.7829	1.0997
58		-0.0687	-0.5994	0.783	1.0997
60		-0.1551	-0.5995	0.8206	1.0997
62		-0.2284	-0.5183	0.8292	1.0997
64		-0.2281	-0.3416	0.8293	1.0996
66		-0.2284	-0.5995	0.8292	0.4595
68		-0.229	-0.5995	0.8292	0.0888
70		-0.229	-0.5994	0.8293	0.0887
72		-0.2291	-0.5995	0.8293	0.0888
74		-0.2294	-0.5994	0.8294	0.0888
76		-0.2294	-0.5995	0.8295	0.0888
78		-0.2327	-0.5994	0.8294	0.0889
80		-0.2357	-0.5995	0.8297	0.0889
82		-0.2764	-0.5995	0.8633	0.0889
84		-0.3555	-0.5995	0.8866	0.089
86		-0.3616	-0.5994	0.8868	0.089
88		-0.3623	-0.5994	0.8869	0.089
90		-0.3677	-0.5995	0.8869	0.089
92		-0.4629	-0.5382	0.887	0.0889
94		-0.6161	-0.3746	0.887	0.0889
96		-0.6847	0.1153	0.8869	0.0889
98		-0.7886	-0.0779	0.887	0.0889
100		-0.8103	0.3939	0.887	0.0889
102		-0.8129	0.5306	0.8871	0.089
104		-0.8328	0.4391		0.5106
106		-0.8925	0.4351		0.9376
108		-0.9895	0.436		0.9376
110		-1.0845			0.9376
112		-1.1219			0.9375
114		-1.1254			0.9376
116		-1.1294			0.9365
118		-1.129
120		-1.1325
122		-1.1779
124		-1.2114
126		-1.2115
128		-1.1125
130		-0.6302
132		-0.5505
134		-0.5376
136		-0.5457
138		-0.5531
140		-0.5533
142		-0.5531
144		-0.5541
146		-0.5546
148		-0.5996
150		-0.733
152		-0.7593
154		-0.7592
156		-0.732
158		-0.5236
160		-0.4795
162		-0.4797
164		-0.4798
166		-0.4799
168		-0.4797
170		-0.4799
172		-0.4798
174		0.0176
176		0.9592
178		1.03
180		1.05
