# Supplementary material for: Not As Good as You Think? Trait Positive Emotion Is Associated with Increased Self-Reported Empathy but Decreased Empathic Performance
Source: PLoS One. 2014 Oct 29;9(10):e110470. doi: 10.1371/journal.pone.0110470 (PMC4212943; doi:10.1371/journal.pone.0110470)
Supplement: File S1 — EEW_ANOTATED.sav is the dataset with scores of trait emotion, subjective empathy, and objective empathy. EARatings_ForEachTarget.xls contains the continuous emotion ratings from each video’s target (averaged across every 2 seconds). Targets are listed across the top, which include: high negative, low negative, high positive, and low positive. The other four EARatings excel files are the participants’ (from the current sample) continuous emotion ratings of how they perceived each target to be feeling from second-to-second. Participant IDs are listed along the top of each file. (ZIP) [file pone.0110470.s001.zip › Devlin.Ong.Zaki.Gruber_PLOSONEData/EARatings_HighNegativeVideo.xls]

## Sheet: Neghi_AllRatings_des (1).csv
	Participant iD	5	6	7	8	9	10	11	12	13	14	15	16	17	18	19	20	21	22	23	24	25	26	27	28	29	30	31	32	33	34	35	36	37	38	39	40	41	42	43	44	45	46	47	48	49	50	51	52
Time (in sec)
1		0	0	0	0	0	0	0	0	0	0	0	0	0	0	0	0	0	0	0	-0.01	0	0	0	0	0	0	0	0	0	0	0	0	0	0	0	0	0	0	0	0	0	0	0	0	0	0	0	0
2		-0.07	0	0	0	0	0	0	0	0	0	0	-0.29	0	0	0	0	0	0	0	-0.4	0	0	0	0	0	0	0	0	0	-0.03	-0.1	0	0	0	-0.06	0	0	0	0	0	0	0	0	0	0	0	0	0
3		-0.84	0	0	0	0	0	0	0	0.01	0.01	0.09	-1.22	0.06	0	0	0	0	0	0	-1.02	0	0	0	0	0	0	0	-0.1	0	-0.28	-0.3	0	0	0	-0.94	0	0	0	0	0	0	0	0	0	0	0	0	0
4		-0.83	0	0	0	0	-0.07	0	-0.07	0.32	0.19	0.64	-1.8	0.1	0	0	0	0	0	0	-1.56	0	0	0	0	0.12	0	-0.02	-0.1	-0.29	-0.43	-0.2	0	0	0	-1.13	0	0	0	0	0	0	0	0	-0.02	0	0	0	0
5		-0.8	-0.01	0	-0.2	0	-0.48	0	-0.2	0.31	0.19	0.98	-1.8	0.02	-0.3	-0.02	0	0	-0.11	-0.01	-1.87	-0.07	-0.07	0	0	0.24	0	-0.25	-0.1	-0.68	-0.84	-0.42	0	0	-0.12	-1.46	-0.11	0	0	0	-0.01	-0.08	-0.06	0	-0.81	0	-0.1	0	-0.03
6		-1.04	-0.32	-0.19	-1.98	0	-0.9	0	-0.3	0.06	0	0.69	-1.83	-0.09	-2.18	-1.17	0	0	-0.26	-0.24	-1.92	-0.63	-1.25	-0.08	0	-0.13	-0.74	-1.31	-0.11	-0.8	-2.71	-0.65	-0.13	0	-2.3	-2.73	-0.6	-0.17	0	-0.28	-0.52	-1.97	-0.21	0	-3.43	0	-0.27	-0.03	-0.28
7		-1.58	-1.37	-0.33	-2.49	0	-1.12	-0.07	-0.3	-0.28	0	-0.38	-1.99	-0.16	-2.1	-3.56	-0.44	0	-0.4	-0.6	-2.07	-1.13	-1.58	-0.1	0	-0.24	-1.01	-2.88	-0.47	-0.9	-3	-0.9	-0.7	-0.02	-3.82	-3	-0.98	-0.66	-0.13	-1.32	-0.9	-2.8	-0.32	0	-4	0	-0.58	-0.21	-0.52
8		-1.87	-1.63	-0.51	-2.94	0	-2.82	-0.34	-0.3	-0.69	0	-0.98	-2	-0.28	-2	-3.68	-1.13	0	-0.43	-0.92	-2.2	-1.53	-1.77	-0.28	0	-0.53	-1.01	-2.99	-0.6	-0.91	-3	-1.14	-0.7	-0.17	-3.64	-3	-1.1	-0.99	-0.53	-1.63	-0.98	-2.8	-0.5	0	-4	0	-1.96	-0.44	-0.77
9		-1.94	-1.7	-0.72	-3.44	0	-3.16	-0.59	-0.3	-1.06	0	-1	-2	-0.4	-2	-3.26	-2	0	-0.5	-1.1	-2.46	-1.7	-1.99	-0.53	-0.09	-0.72	-1.77	-3.08	-0.6	-1.4	-3	-1.3	-0.7	-0.2	-3.17	-3	-1.1	-1	-0.96	-1.98	-1.1	-2.8	-0.5	0	-4	0	-2.13	-0.69	-0.8
10		-2.25	-1.7	-1.07	-3.91	0	-3	-0.6	-0.3	-1.1	-0.12	-1	-2	-0.4	-2	-3.77	-2	0	-0.5	-1.15	-2.69	-1.86	-2.14	-0.6	-0.1	-0.98	-2.15	-3.1	-0.6	-1.9	-3	-1.39	-0.7	-0.24	-3.2	-3	-1.1	-1.17	-1	-2	-1.1	-2.8	-0.53	0	-4	0	-2.38	-0.97	-0.8
11		-2.3	-1.93	-1.32	-4	-0.1	-3	-0.6	-0.3	-1.1	-0.49	-1	-2	-0.44	-2	-4	-2	0	-0.5	-1.34	-2.8	-2.1	-2.14	-0.6	-0.1	-1	-2.15	-3.2	-0.6	-1.9	-3	-1.4	-0.78	-0.3	-3.2	-3	-1.19	-1.3	-1	-2	-1.1	-2.8	-0.92	0	-4	0	-2.63	-1.23	-0.8
12		-2.3	-2	-1.5	-4	-0.31	-3.12	-0.6	-0.34	-1.11	-0.72	-1	-2	-0.5	-2	-3.69	-2	0	-0.5	-1.56	-2.89	-2.1	-2.14	-0.64	-0.22	-1	-2.22	-3.3	-0.6	-1.9	-2.93	-1.4	-0.81	-0.3	-3.13	-3	-1.2	-1.32	-1.1	-2	-1.1	-2.8	-1	0	-4	0	-2.73	-1.46	-0.8
13		-2.4	-2	-1.42	-4	-1.58	-3.36	-0.6	-0.4	-1.2	-0.97	-1	-2	-0.59	-2	-3.54	-2	-0.09	-0.5	-1.79	-3	-2.1	-2.14	-0.7	-0.51	-1	-2.43	-3.37	-0.6	-1.9	-2.71	-1.41	-0.96	-0.3	-3.1	-3	-1.3	-1.42	-1.16	-2	-1.1	-2.8	-1	0	-4	0	-2.9	-1.51	-0.9
14		-2.4	-2	-1.4	-4	-1.79	-3.47	-0.6	-0.4	-1.24	-1	-1	-2	-0.6	-2	-3.7	-2	-0.27	-0.5	-1.96	-3	-2.1	-2.14	-0.7	-0.6	-1	-2.43	-3.53	-0.6	-1.9	-2.42	-1.5	-1	-0.3	-3.03	-3	-1.3	-1.5	-1.2	-2	-1.38	-2.8	-1	0	-4	0	-2.94	-1.96	-0.9
15		-2.4	-2	-1.4	-4	-1.88	-3.5	-0.6	-0.4	-1.36	-1	-1	-2	-0.6	-2	-3.7	-2	-0.37	-0.5	-2	-3	-2.1	-2.14	-0.7	-0.6	-1	-2.43	-3.71	-0.6	-1.9	-2.4	-1.5	-1	-0.34	-3	-3	-1.3	-1.5	-1.2	-2	-1.88	-2.8	-1	0	-3.99	0	-3.04	-2.3	-0.9
16		-2.4	-2	-1.38	-4	-1.9	-3.44	-0.6	-0.72	-1.58	-1.1	-1	-2	-0.6	-2	-3.7	-2	-0.47	-0.5	-2	-3	-2.1	-2.14	-0.7	-0.63	-1	-2.43	-3.89	-0.6	-1.9	-2.4	-1.5	-1	-0.52	-3	-3	-1.3	-1.5	-1.2	-2	-2	-2.8	-1	-0.03	-3.9	0	-3.1	-2.3	-0.9
17		-2.4	-2	-1.3	-4	-2.07	-2.29	-0.6	-1.2	-1.94	-1.11	-1	-2	-0.63	-2	-3.71	-2	-0.5	-0.5	-2	-3	-2.1	-2.14	-0.73	-0.92	-1	-2.43	-3.96	-0.6	-1.9	-2.4	-1.52	-1	-0.6	-3	-3	-1.33	-1.5	-1.33	-2.29	-2	-2.8	-1	-0.35	-3.9	0	-3.13	-2.3	-0.9
18		-2.4	-2	-1.3	-4	-2.51	-2.32	-0.6	-1.2	-2.2	-1.32	-1	-2	-0.7	-2	-3.96	-2	-0.59	-0.68	-2	-2.93	-2.33	-2.14	-0.74	-1	-1	-2.43	-4	-0.6	-1.9	-2.4	-1.77	-1	-0.6	-3	-3	-1.4	-1.69	-1.42	-2.48	-2	-2.83	-1	-0.86	-3.9	0	-3.2	-2.3	-0.9
19		-2.4	-2	-1.37	-4	-2.88	-2.5	-0.6	-1.2	-2.3	-1.63	-1	-2	-0.63	-2	-4	-2	-0.73	-0.8	-2	-2.7	-2.5	-2.14	-0.7	-1	-1	-2.43	-4	-0.6	-1.9	-2.4	-1.7	-1	-0.6	-3	-3	-1.4	-1.99	-1.5	-2.5	-2	-3	-1	-1	-3.9	0	-3.2	-2.3	-0.9
20		-2.32	-2	-1.63	-4	-3	-2.5	-0.6	-1.2	-2.3	-1.76	-1	-2	-0.6	-2	-3.93	-2	-0.86	-0.8	-2.11	-2.51	-2.5	-2.14	-0.7	-1	-1	-2.43	-4	-0.6	-2.03	-2.4	-1.7	-1	-0.6	-3	-3	-1.4	-2	-1.6	-2.5	-2	-3	-1	-1	-3.9	0	-3.2	-2.44	-0.9
21		-2.51	-2.04	-1.98	-4	-3	-2.53	-0.6	-1.26	-2.3	-1.97	-1	-2	-0.57	-2	-3.91	-2.03	-0.9	-0.8	-2.3	-2.34	-2.5	-3.52	-0.74	-1	-1	-2.43	-4	-0.79	-2.19	-2.44	-1.7	-1	-0.6	-3	-3	-1.4	-2	-1.62	-2.5	-2	-3	-1	-1	-3.9	0	-3.23	-2.51	-0.9
22		-2.92	-2.26	-2.12	-4	-3	-2.9	-0.69	-1.3	-2.3	-2	-1	-1.94	-0.7	-2	-4	-2.43	-0.99	-0.95	-2.49	-2.16	-2.66	-3.85	-0.93	-1	-1	-2.72	-4	-0.93	-2.86	-2.5	-1.71	-1.04	-0.6	-3.08	-3	-1.46	-2	-1.84	-2.5	-2	-3	-1	-1	-3.9	0	-3.23	-2.6	-0.91
23		-3.1	-2.56	-2.38	-4	-3	-3	-1	-1.3	-2.3	-2	-1.2	-1.9	-0.7	-2.18	-4	-2.5	-1	-1	-2.64	-2.07	-2.81	-3.85	-1.18	-1	-1	-3.01	-4	-1.03	-3	-2.5	-1.73	-1.28	-0.65	-3.1	-3	-1.5	-2.04	-2.21	-2.5	-2	-3.17	-1	-1	-3.9	0	-3.1	-2.54	-1
24		-3.1	-2.79	-2.5	-4	-3	-3	-1.04	-1.3	-2.3	-2	-1.73	-1.9	-0.7	-2.49	-4	-2.5	-1	-1	-2.84	-1.92	-2.95	-3.85	-1.38	-1	-1	-3.01	-4	-1.19	-3	-2.5	-1.7	-1.3	-0.7	-3.1	-3	-1.5	-2.36	-2.3	-2.5	-2	-3.4	-1	-1	-3.9	0	-3.1	-2.5	-1
25		-3.1	-2.94	-2.5	-4	-3	-3	-1.31	-1.3	-2.3	-2	-1.88	-1.9	-0.7	-2.5	-4	-2.5	-1	-1	-3.06	-2.01	-3	-3.85	-1.56	-1	-1	-3.01	-4	-1.2	-3	-2.5	-1.7	-1.3	-0.7	-3.1	-3	-1.5	-2.4	-2.3	-2.5	-2	-3.4	-1	-1	-3.9	0	-3.1	-2.5	-1
26		-3.1	-3	-2.5	-4	-3	-3	-1.4	-1.3	-2.3	-2	-1.99	-1.9	-0.7	-2.5	-4	-2.5	-1	-1	-3.2	-2.1	-3	-3.85	-1.78	-1	-1	-3.01	-4	-1.2	-3	-2.5	-1.7	-1.3	-0.7	-3.1	-3	-1.5	-2.41	-2.3	-2.5	-2	-3.4	-1	-1	-3.9	0	-3.1	-2.5	-1
27		-3.1	-3	-2.61	-4	-3	-3	-1.49	-1.37	-2.34	-2	-2	-1.9	-0.7	-2.5	-4	-2.5	-1.13	-1	-3.47	-2.14	-3	-3.85	-1.96	-1	-1	-3.01	-4	-1.2	-3	-2.5	-1.7	-1.33	-0.7	-3.1	-3	-1.5	-2.5	-2.3	-2.5	-2	-3.4	-1.01	-1	-3.92	0	-3.1	-2.5	-1.1
28		-3.1	-3	-2.93	-4	-3	-3	-1.86	-1.5	-2.6	-2	-2	-1.9	-0.7	-2.5	-4	-2.5	-1.33	-1	-3.8	-2.2	-3	-3.85	-2.1	-1	-1	-2.97	-4	-1.2	-3	-2.5	-1.7	-1.4	-0.7	-3.1	-3	-1.5	-2.5	-2.3	-2.5	-2	-3.4	-1.3	-1	-4	0	-3.1	-2.5	-1.2
29		-3.1	-3	-3	-4	-3	-3	-1.9	-1.5	-2.7	-2	-2	-1.9	-0.7	-2.5	-3.97	-2.5	-1.53	-1	-4	-2.38	-3	-3.85	-2.1	-1	-1	-2.99	-4	-1.2	-3	-2.5	-1.78	-1.4	-0.7	-3.1	-3	-1.5	-2.5	-2.3	-2.5	-2	-3.4	-1.4	-1	-4	0	-3.1	-2.5	-1.2
30		-3.1	-3	-3	-4	-3	-3	-1.9	-1.5	-2.7	-2	-2	-1.9	-0.7	-2.5	-3.97	-2.5	-1.6	-1	-4	-2.49	-3	-3.85	-2.1	-1	-1	-3.02	-3.94	-1.2	-3	-2.5	-1.76	-1.4	-0.7	-3.1	-3	-1.51	-2.53	-2.34	-2.5	-2	-3.4	-1.4	-1	-4	0	-3.1	-2.5	-1.2
31		-3.1	-3	-3	-4	-3	-3	-2.02	-1.5	-2.7	-2	-2	-1.9	-0.7	-2.5	-4	-2.5	-1.68	-1.11	-4	-2.5	-3	-3.86	-2.14	-1	-1	-2.99	-3.9	-1.22	-3	-2.5	-1.43	-1.4	-0.7	-3.1	-3	-1.93	-2.6	-2.5	-2.5	-2	-3.4	-1.4	-1	-4	0	-3.1	-2.5	-1.2
32		-3.1	-3	-3.09	-3.87	-3	-3.03	-2.88	-1.5	-2.7	-2	-2	-1.9	-0.66	-2.54	-3.97	-2.5	-1.87	-1.3	-4	-2.53	-3	-4	-2.33	-0.98	-1	-3.03	-3.82	-1.4	-3	-2.5	-1.16	-1.4	-0.7	-3.1	-3	-2.3	-2.6	-2.5	-2.5	-2	-3.4	-1.41	-1	-4	0	-3.13	-2.5	-1.2
33		-3.1	-3	-3.1	-3.53	-3	-3.12	-2.9	-1.5	-2.7	-2	-2	-1.93	-0.29	-2.88	-3.87	-2.5	-2	-1.3	-4	-2.6	-3	-4	-2.5	-0.6	-1	-3.03	-2.99	-1.5	-3	-2.5	-1.02	-1.4	-0.7	-3.1	-3	-2.3	-2.6	-2.5	-2.5	-2	-3.4	-1.61	-1	-4	0	-3.3	-2.5	-1.2
34		-3.1	-3	-2.71	-3.21	-3	-3.3	-2.9	-1.5	-2.7	-2	-2	-2	0.33	-3	-3.8	-2.74	-2	-1.3	-4	-2.6	-3	-4	-2.6	-0.12	-1	-3.03	-2.76	-1.5	-3	-2.5	-0.98	-1.4	-0.77	-3.1	-3	-2.3	-2.6	-2.5	-2.5	-2	-3.4	-1.92	-1.13	-4	0	-3.3	-2.5	-1.2
35		-3.1	-3	-2.04	-3	-3	-3.3	-2.9	-1.6	-2.7	-2	-2	-2.07	0.5	-3	-3.8	-2.8	-2	-1.3	-4	-2.6	-3	-4	-2.62	0	-1	-3.03	-2.64	-1.5	-3	-2.5	-0.66	-1.4	-0.8	-3.1	-3	-2.3	-2.6	-2.58	-2.5	-2	-3.4	-2	-1.41	-4	0	-3.3	-2.5	-1.2
36		-3.1	-3	-1.93	-3	-3	-3.41	-2.9	-1.62	-2.72	-1.86	-2.07	-2.1	0.5	-3	-3.68	-2.8	-2	-1.3	-4	-2.67	-3	-4	-2.7	-0.01	-1	-3.03	-2.59	-1.52	-3	-2.43	-0.54	-1.56	-0.8	-3.1	-3	-2.3	-2.6	-2.86	-2.5	-2	-3.4	-2	-1.5	-4	0	-3.3	-2.5	-1.2
37		-3.1	-3	-1.5	-3	-3	-3.5	-2.9	-1.7	-2.89	-1.51	-2.1	-2.37	0.5	-3	-3.68	-2.8	-2	-1.3	-4	-2.7	-3	-4	-2.7	-0.31	-1	-3.03	-2.5	-1.6	-3	-1.4	-0.5	-1.6	-0.8	-3.1	-3	-2.3	-2.77	-2.9	-2.5	-2	-3.4	-2	-1.5	-4	0	-3.3	-2.56	-1.2
38		-3.1	-3.07	-1.4	-3	-3	-3.5	-2.9	-1.7	-3.09	-1.13	-2.1	-2.5	0.5	-3	-3.61	-2.8	-2	-1.3	-4	-2.7	-3	-4	-2.78	-1.74	-1	-3.03	-2.63	-1.63	-3	-1.39	-0.5	-1.6	-0.8	-3.07	-3	-2.3	-2.8	-2.9	-2.5	-2	-3.4	-2	-1.5	-4	0	-3.34	-2.78	-1.2
39		-3.08	-3.38	-1.41	-3	-3	-3.5	-2.9	-1.7	-3.2	-1	-2.1	-2.5	0.5	-3	-3.32	-2.8	-2	-1.3	-4	-2.7	-3	-4	-2.8	-2.04	-1	-2.73	-2.8	-1.76	-3	-1.41	-0.5	-1.6	-0.8	-2.93	-3	-2.3	-2.8	-2.9	-2.5	-2	-3.4	-2	-1.5	-4	0	-3.4	-2.73	-1.2
40		-2.93	-3.5	-1.62	-3	-3	-3.48	-2.9	-1.7	-3.2	-1	-2.1	-2.56	0.5	-3	-3.3	-2.8	-2	-1.3	-4	-2.7	-3	-4	-2.8	-0.94	-1	1.28	-2.8	-1.9	-3	-1.5	-0.5	-1.6	-0.8	-2.8	-3	-2.3	-2.8	-2.9	-2.5	-2	-3.4	-2	-1.5	-4	0	-3.49	-2.7	-1.2
41		-2.9	-3.5	-1.76	-3	-3	-3.4	-2.9	-1.7	-3.2	-1	-2.1	-2.6	0.5	-3	-3.3	-2.8	-2	-1.3	-4	-2.71	-3	-4	-2.8	0	-1	0.98	-2.72	-1.9	-3	-1.5	-0.5	-1.6	-0.8	-2.8	-3	-2.3	-2.8	-2.9	-2.5	-2	-3.4	-1.68	-1.5	-4	0	-3.5	-2.7	-1.2
42		-2.9	-3.5	-1.83	-3	-3	-3.4	-2.9	-1.7	-3.2	-1	-2.1	-2.6	0.53	-3	-3.23	-2.8	-2	-1.32	-4	-2.8	-3	-4	-2.71	-0.03	-1	0.99	-2.7	-1.9	-3	-1.5	-0.5	-1.6	-0.84	-2.8	-3	-2.3	-2.8	-2.9	-2.5	-2	-3.4	-0.09	-1.5	-4	0	-3.5	-2.7	-1.2
43		-2.9	-3.5	-1.97	-3	-3	-3.5	-2.9	-1.7	-3.2	-1	-2.1	-2.6	0.6	-3	-3.2	-2.8	-2	-1.4	-4	-2.8	-3	-4	-2.7	-0.2	-1	0.99	-2.61	-1.9	-3	-1.5	-0.56	-1.6	-0.9	-2.8	-3	-2.3	-2.8	-2.9	-2.5	-2	-3.4	0	-1.5	-4	0	-3.5	-2.67	-1.2
44		-2.9	-3.5	-2.19	-3.07	-3	-3.62	-2.9	-1.7	-3.2	-1	-2.1	-2.6	0.6	-3	-3.2	-2.8	-2	-1.4	-4	-2.8	-3.04	-4	-2.74	-0.5	-1	0.99	-2.6	-2.1	-3	-1.87	-0.85	-1.6	-0.99	-2.8	-3.02	-2.42	-2.8	-2.92	-2.5	-2	-3.4	-0.28	-1.5	-4	0	-3.5	-2.6	-1.2
45		-2.9	-3.79	-2.67	-3.2	-3	-4	-2.9	-1.7	-3.2	-1	-2.1	-2.6	0.6	-3	-3.2	-2.8	-2	-1.49	-4	-2.88	-3.29	-3.8	-2.8	-0.6	-1	-0.03	-2.72	-2.37	-3	-2.2	-1.38	-1.6	-1	-2.8	-3.1	-2.73	-2.8	-3.06	-2.5	-2	-3.4	-1.51	-1.5	-4	0	-3.5	-2.6	-1.21
46		-2.9	-4	-2.98	-3.29	-3	-4	-3.18	-1.7	-3.2	-1	-2.1	-2.6	0.6	-3	-3.34	-2.8	-2	-1.73	-4	-2.9	-3.3	-3.78	-2.8	-0.67	-1	-2	-2.9	-2.4	-3	-2.2	-1.86	-1.6	-1	-2.8	-3.1	-2.9	-2.8	-3.22	-2.5	-2	-3.4	-1.5	-1.59	-4	0	-3.54	-2.6	-1.3
47		-2.9	-4	-3.01	-3.48	-3	-4	-3.84	-1.7	-3.2	-1	-2.1	-2.6	0.6	-3	-3.57	-2.8	-2.04	-1.8	-4	-2.88	-3.3	-3.86	-2.81	-0.98	-1	-2	-3.1	-2.4	-3	-2.2	-1.9	-1.6	-1	-2.8	-3.1	-2.92	-2.8	-3.31	-2.5	-2	-3.4	-1.27	-1.84	-4	0	-3.6	-2.6	-1.3
48		-3.06	-4	-3.3	-3.66	-3.01	-4	-4	-1.7	-3.2	-1	-2.1	-2.6	0.6	-3	-3.96	-2.82	-2.1	-1.86	-4	-2.54	-3.3	-4	-3	-1	-1	-3.35	-3.13	-2.47	-3	-2.29	-1.92	-1.6	-1	-2.8	-3.2	-3.02	-2.97	-3.7	-2.5	-2	-3.4	-1.09	-1.99	-4	0	-3.6	-2.67	-1.39
49		-3.1	-4	-3.4	-3.89	-3.1	-3.99	-4	-1.7	-3.2	-1	-2.1	-2.6	0.52	-3	-4	-3.19	-2.23	-2	-4	-2.3	-3.3	-4	-3.1	-1	-1	-4	-3.29	-2.7	-3	-2.3	-2	-1.6	-1	-2.87	-3.4	-3.1	-3	-4	-2.5	-2	-3.5	-0.57	-2	-4	0	-3.6	-2.7	-1.4
50		-3.1	-4	-3.4	-4	-3.1	-4	-4	-1.7	-3.2	-1	-2.1	-2.68	0.21	-3	-4	-3.3	-2.3	-2	-4	-2.18	-3.3	-4	-3.1	-1	-1	-4	-3.53	-2.7	-3	-2.32	-2	-1.6	-1.01	-2.99	-3.4	-3.11	-3	-4	-2.5	-2	-3.6	0	-2	-4	0	-3.6	-2.7	-1.4
51		-3.1	-4	-3.4	-4	-3.1	-4	-4	-1.78	-3.23	-1	-2.1	-2.8	-0.11	-3	-4	-3.3	-2.3	-2	-4	-1.77	-3.3	-4	-3.1	-1	-1	-4	-3.88	-2.7	-3	-2.41	-2	-1.64	-1.54	-3.09	-3.4	-3.2	-3	-4	-2.5	-2	-3.6	0	-2	-4	0	-3.6	-2.7	-1.4
52		-3.1	-4	-3.4	-4	-3.1	-4	-4	-1.84	-3.3	-1	-2.1	-2.8	-0.39	-3	-4	-3.3	-2.3	-2	-4	-1.37	-3.3	-4	-3.1	-1	-1	-4	-4	-2.7	-3	-2.51	-2	-2.24	-2.06	-3.1	-3.4	-3.29	-3	-4	-2.5	-2	-3.6	0	-2	-4	0	-3.6	-2.7	-1.42
53		-3.1	-4	-3.4	-4	-3.1	-4	-4	-1.9	-3.39	-1.03	-2.1	-2.8	-0.6	-3	-4	-3.3	-2.3	-2	-4	-1.03	-3.3	-4	-3.1	-1	-1	-4	-4	-2.7	-3	-2.6	-2.23	-2.3	-2	-3.1	-3.4	-3.3	-3	-4	-2.5	-2	-3.6	0	-2	-4	0	-3.6	-2.67	-1.5
54		-3.1	-4	-3.4	-4	-3.1	-4	-4	-1.9	-3.4	-1.1	-2.1	-2.8	-0.8	-3	-4	-3.3	-2.3	-2	-4	-0.89	-3.3	-4	-3.11	-1	-1.06	-4	-4	-2.7	-3	-2.6	-2.72	-2.3	-2	-3.1	-3.4	-3.3	-3	-4	-2.5	-2	-3.6	0	-2	-4	0	-3.64	-2.39	-1.5
55		-3.1	-4	-3.4	-4	-3.1	-3.96	-4	-1.9	-3.4	-1.1	-2.1	-2.8	-0.8	-3	-4	-3.3	-2.3	-2	-4	-0.8	-3.3	-4	-3.2	-1	-1.41	-4	-4	-2.73	-3	-2.6	-2.8	-2.3	-2	-3.1	-3.4	-3.3	-3	-4	-2.5	-2	-3.6	0	-2	-4	0	-3.78	-2.08	-1.5
56		-3.1	-4	-3.4	-4	-3.1	-3.84	-4	-1.9	-3.4	-1.13	-2.1	-2.8	-0.8	-3	-4	-3.63	-2.3	-2	-4	-0.8	-3.3	-3.83	-3.2	-1	-1.5	-4	-4	-2.8	-3	-2.6	-2.8	-2.3	-2	-3.1	-3.4	-3.3	-3	-4	-2.5	-2	-3.6	-0.13	-2	-4	0	-3.8	-1.78	-1.5
57		-3.1	-4	-3.28	-4	-3.1	-3.72	-4	-1.9	-3.4	-1.27	-2.18	-2.8	-0.8	-3	-4	-4	-2.3	-2	-4	-0.77	-3.3	-3.76	-3.2	-1	-1.5	-4	-4	-2.8	-3	-2.6	-2.8	-2.3	-2	-3.1	-3.4	-3.3	-3	-4	-2.5	-2	-3.6	-0.54	-2	-4	0	-3.8	-1.59	-1.5
58		-3.1	-4	-3.3	-4	-3.1	-3.6	-4	-1.97	-3.4	-1.37	-2.2	-2.8	-0.8	-3	-4	-4	-2.3	-2	-4	-0.7	-3.3	-3.76	-3.2	-1	-1.5	-4	-4	-2.8	-3.43	-2.6	-2.78	-2.3	-2.07	-3.1	-3.4	-3.3	-3	-4	-2.5	-2	-3.6	-0.94	-2	-4	-0.06	-3.9	-1.44	-1.5
59		-3.1	-4	-3.3	-4	-3.1	-3.6	-4	-2	-3.4	-1.49	-2.2	-2.8	-0.8	-3	-3.98	-4	-2.3	-2	-4	-0.7	-3.3	-3.76	-3.17	-1	-1.5	-4	-4	-2.8	-4	-2.6	-2.47	-2.3	-2.1	-3.1	-3.4	-3.3	-3	-4	-2.5	-2	-3.6	-1	-2	-4	-0.1	-3.96	-1.34	-1.5
60		-3.09	-4	-3.3	-4	-3.1	-3.6	-4	-2	-3.4	-1.5	-2.2	-2.8	-0.8	-3	-4	-4	-2.42	-2	-4	-0.7	-3.3	-3.76	-3.1	-1	-1.5	-4	-4	-2.8	-4	-2.6	-2.4	-2.3	-2.1	-3.1	-3.4	-3.3	-3	-4	-2.5	-2	-3.6	-1	-2	-4	-0.1	-4	-1.3	-1.5
61		-3	-4	-3.3	-4	-3.1	-3.6	-4	-2	-3.4	-1.5	-2.2	-2.8	-0.8	-3	-4	-4	-2.5	-2	-4	-0.7	-3.3	-3.76	-3.1	-1	-1.5	-4	-4	-2.8	-4	-2.6	-2.4	-2.3	-2.1	-3.1	-3.4	-3.3	-3	-4	-2.5	-2	-3.6	-1	-2	-4	-0.16	-4	-1.3	-1.5
62		-3	-4	-3.3	-4	-3.1	-3.6	-4	-2	-3.4	-1.5	-2.2	-2.8	-0.8	-3	-4	-4	-2.5	-2	-4	-0.67	-3.3	-3.76	-3.01	-1	-1.5	-4	-4	-2.8	-4	-2.6	-2.4	-2.3	-2.1	-3.1	-3.4	-3.3	-3	-4	-2.5	-2	-3.6	-1	-2	-4	-0.22	-4	-1.3	-1.5
63		-3	-4	-3.3	-4	-3.1	-3.6	-4	-2	-3.4	-1.5	-2.3	-2.8	-0.8	-3	-4	-4	-2.5	-2	-4	-0.91	-3.3	-3.76	-3.07	-1	-1.5	-4	-4	-2.8	-4	-2.6	-2.4	-2.3	-2.1	-3.1	-3.4	-3.3	-3	-4	-2.5	-2	-3.6	-1	-2	-4	-0.25	-4	-1.3	-1.5
64		-3	-4	-3.3	-4	-3.1	-3.6	-4	-2	-3.4	-1.5	-2.3	-2.8	-0.8	-3	-4	-4	-2.5	-2	-4	-1	-3.3	-3.76	-3.1	-1	-1.5	-4	-4	-2.8	-4	-2.6	-2.4	-2.3	-2.1	-3.1	-3.4	-3.3	-3	-4	-2.5	-2	-3.6	-1	-2	-4	-0.29	-4	-1.3	-1.5
65		-3	-4	-3.3	-4	-3.1	-3.6	-4	-2	-3.4	-1.5	-2.3	-2.8	-0.8	-3	-4	-4	-2.5	-2	-4	-1.03	-3.3	-3.54	-3.1	-1	-1.5	-4	-4	-2.8	-4	-2.6	-2.4	-2.3	-2.1	-3.1	-3.4	-3.3	-3	-4	-2.5	-2	-3.6	-1	-2	-4	-0.41	-4	-1.3	-1.5
66		-3	-4	-3.33	-3.89	-3.1	-3.59	-4	-2	-3.4	-1.5	-2.3	-2.8	-0.8	-3	-4	-4	-2.5	-2	-4	-1.13	-3.3	-3.53	-3.1	-1	-1.5	-4	-4	-2.8	-4	-2.6	-2.46	-2.3	-2.1	-3.1	-3.4	-3.3	-3.09	-4	-2.5	-2	-3.6	-1	-2	-4	-0.46	-4	-1.3	-1.5
67		-3	-4	-3.21	-3.8	-3.1	-3.5	-4	-2	-3.4	-1.63	-2.3	-2.8	-0.8	-3	-4	-4	-2.5	-2	-4	-1.34	-3.3	-3.53	-3.1	-1	-1.5	-4	-4	-2.82	-4	-2.6	-2.5	-2.3	-2.13	-3.1	-3.4	-3.3	-3.1	-4	-2.5	-2	-3.6	-1	-2	-4	-0.5	-4	-1.3	-1.5
68		-3	-4	-3.07	-3.8	-3.1	-3.5	-4	-2	-3.4	-1.75	-2.3	-2.8	-0.8	-3	-4	-4	-2.5	-2	-4	-1.59	-3.3	-3.7	-3.1	-0.76	-1.5	-4	-4	-2.99	-4	-2.6	-2.5	-2.3	-2.2	-3.1	-3.4	-3.3	-3.2	-4	-2.5	-2	-3.6	-1	-2	-4	-0.5	-4	-1.3	-1.5
69		-3	-3.96	-3.1	-3.8	-3.1	-3.42	-4	-2	-3.4	-1.96	-2.3	-2.8	-0.8	-3	-4	-4	-2.5	-2	-4	-1.7	-3.3	-4	-3.1	-0.42	-1.5	-4	-4	-3	-4	-2.6	-2.5	-2.3	-2.2	-3.1	-3.4	-3.3	-3.2	-4	-2.5	-2	-3.6	-1	-2	-4	-0.5	-4	-1.3	-1.5
70		-2.97	-3.59	-3.1	-3.95	-3.1	-3.06	-4	-2	-3.4	-2	-2.3	-2.8	-0.8	-3	-4	-4	-2.5	-2	-4	-1.71	-3.3	-4	-3.1	1.51	-1.5	-4	-3.98	-3	-4	-2.66	-2.41	-2.3	-2.2	-3.1	-3.26	-3.3	-3.2	-4	-2.5	-2	-3.6	-1	-2	-4	-0.5	-4	-1.3	-1.5
71		-2.83	-2.9	-3.1	-4	-3.1	-3	-4	-2.1	-3.4	-2	-2.3	-2.8	-0.8	-3	-4	-4	-2.53	-2	-4	-1.88	-3.3	-4	-3.1	1.5	-1.5	-4	-3.9	-3	-4	-2.6	-2.4	-2.3	-2.2	-3.1	-3.09	-3.3	-3.2	-4	-2.5	-2	-3.6	-1	-2	-4	-0.5	-4	-1.3	-1.5
72		-2.71	-2.57	-3.26	-4	-3.1	-3	-4	-2.21	-3.4	-2	-2.3	-2.73	-0.8	-3	-4	-4	-2.6	-2	-4	-2	-3.3	-4	-3.1	-0.64	-1.5	-4	-3.9	-3	-4	-2.6	-2.32	-2.3	-2.2	-3.1	-2.93	-3.3	-3.2	-4	-2.5	-2	-3.6	-1	-2	-4	-0.5	-4	-1.3	-1.5
73		-2.7	-2.43	-3.59	-4	-3.1	-2.88	-4	-2.3	-3.4	-2.11	-2.36	-2.7	-0.8	-3	-4	-4	-2.67	-2.02	-4	-2.1	-3.3	-4	-3.1	-1	-1.5	-4	-3.86	-3	-4	-2.27	-2.3	-2.3	-2.2	-3.1	-2.7	-3.3	-3.2	-4	-2.5	-2	-3.6	-1	-2	-4	-0.5	-4	-1.3	-1.5
74		-2.7	-2.06	-3.6	-4	-3.1	-2.8	-4	-2.3	-3.4	-2.26	-2.4	-2.7	-0.8	-3	-3.98	-4	-2.7	-2.15	-4	-2.19	-3.3	-4	-3.1	-1	-1.5	-3.94	-3.81	-3	-4	-1.48	-2.3	-2.3	-2.2	-3.1	-2.5	-3.3	-3.2	-4	-2.5	-2	-3.6	-1	-2	-4	-0.5	-4	-1.3	-1.5
75		-2.7	-2	-3.38	-4	-3.1	-2.8	-4	-2.3	-3.4	-2.45	-2.4	-2.7	-0.8	-3	-3.55	-4	-2.7	-2.2	-4	-2.21	-3.3	-4	-2.92	-1	-1.5	-3.31	-3.92	-3	-4	-1.24	-2.3	-2.3	-2.2	-3.1	-2.5	-3.3	-3.2	-4	-2.5	-2	-3.6	-1	-2	-4	-0.5	-4	-1.3	-1.5
76		-2.7	-2	-3.3	-4	-3.1	-2.8	-4	-2.33	-3.4	-2.5	-2.4	-2.7	-0.8	-3	-3.36	-4	-2.7	-2.38	-4	-2.34	-3.3	-4	-3.08	-1	-1.5	-3.19	-3.87	-3	-4	-1.04	-2.3	-2.3	-2.2	-3.1	-2.5	-3.24	-3.2	-4	-2.5	-2	-3.6	-1	-2	-4	-0.5	-4	-1.3	-1.5
77		-2.7	-2	-3.3	-4	-3.1	-2.8	-4	-2.4	-3.4	-2.5	-2.4	-2.7	-0.8	-3	-3.2	-4	-2.7	-2.5	-4	-2.4	-3.3	-4	-3.2	-1	-1.5	-3.17	-3.8	-3	-4	0.31	-2.3	-2.3	-2.2	-3.1	-2.5	-3.16	-3.2	-4	-2.5	-2	-3.6	-1	-2	-4	-0.5	-4	-1.3	-1.5
78		-2.7	-2	-3.3	-4	-3.12	-2.8	-4	-2.4	-3.4	-2.5	-2.4	-2.7	-0.8	-3	-3.1	-4	-2.7	-2.5	-4	-2.4	-3.3	-4	-3.2	-1	-1.5	-3.02	-3.8	-3	-4	0.7	-2.22	-2.3	-2.2	-3.1	-2.5	-3.1	-3.2	-4	-2.5	-2	-3.6	-1	-2	-4	-0.5	-4	-1.3	-1.5
79		-2.7	-2	-3.3	-4	-3.2	-2.8	-4	-2.4	-3.43	-2.5	-2.4	-2.64	-0.8	-3	-3.03	-4	-2.7	-2.5	-4	-2.49	-3.3	-4	-3.2	-1	-1.5	-3.01	-3.8	-3	-4	0.7	-2	-2.3	-2.2	-3.1	-2.5	-3.07	-3.2	-4	-2.5	-2	-3.6	-1	-2	-4	-0.5	-4	-1.3	-1.5
80		-2.7	-2	-3.3	-4	-3.3	-2.8	-4	-2.4	-3.59	-2.5	-2.4	-2.6	-0.8	-3	-3	-4	-2.7	-2.5	-4	-2.47	-3.3	-3.94	-3.2	-1	-1.5	-3.01	-3.8	-3	-4	0.66	-2	-2.3	-2.2	-3.1	-2.5	-3	-3.2	-4	-2.5	-2	-3.6	-1	-2	-4	-0.5	-4	-1.3	-1.5
81		-2.7	-2	-3.3	-4	-3.3	-2.81	-4	-2.4	-3.6	-2.5	-2.4	-2.6	-0.8	-3	-3	-4	-2.7	-2.5	-4	-2.29	-3.3	-3.85	-3.2	-1.12	-1.5	-3.01	-3.8	-3	-4	0.36	-2	-2.3	-2.2	-3.1	-2.5	-3	-3.2	-4	-2.5	-2	-3.6	-1	-2	-4	-0.5	-4	-1.3	-1.5
82		-2.72	-2.02	-3.3	-4	-3.3	-2.97	-4	-2.4	-3.6	-2.5	-2.4	-2.6	-0.8	-3.09	-3.23	-4	-2.7	-2.5	-4	-2.16	-3.3	-3.98	-3.2	-2.39	-1.5	-3.01	-3.83	-3	-4	-0.38	-2.09	-2.3	-2.2	-3.1	-2.5	-3	-3.2	-4	-2.5	-2	-3.6	-1	-2	-4	-0.5	-4	-1.29	-1.5
83		-2.87	-2.34	-3.32	-4	-3.3	-3.38	-4	-2.4	-3.6	-2.5	-2.4	-2.6	-0.8	-3.8	-3.48	-4	-2.7	-2.42	-4	-2.17	-3.3	-3.89	-3.16	-2.5	-1.5	-3.01	-3.94	-3.13	-4	-1.06	-2.18	-2.3	-2.28	-3.1	-2.52	-3	-3.2	-4	-2.5	-2	-3.6	-1.29	-2.14	-4	-0.5	-4	-1.09	-1.6
84		-2.9	-2.5	-3.58	-4	-3.3	-3.5	-4	-2.4	-3.6	-2.5	-2.4	-2.6	-0.8	-3.56	-3.5	-4	-2.7	-2.34	-4	-2.31	-3.3	-3.9	-3.18	-2.5	-1.5	-2.97	-4	-3.3	-4	-1.99	-2.68	-2.3	-2.3	-3.16	-2.79	-3	-3.2	-4	-2.5	-2	-3.6	-1.5	-2.33	-4	-0.5	-4	-1	-1.64
85		-2.92	-2.5	-3.6	-4	-3.3	-3.5	-4	-2.4	-3.6	-2.5	-2.4	-2.6	-0.8	-3.5	-3.5	-4	-2.77	-2.3	-4	-2.4	-3.3	-4	-3.2	-2.5	-1.5	-2.94	-4	-3.47	-4	-2.26	-3.52	-2.3	-2.3	-3.26	-2.99	-3.16	-3.2	-4	-2.5	-2	-3.6	-1.5	-2.4	-4	-0.51	-4	-1.17	-1.7
86		-3	-2.5	-3.6	-4	-3.3	-3.5	-4	-2.4	-3.6	-2.5	-2.4	-2.6	-0.8	-3.5	-3.67	-4	-2.8	-2.22	-4	-2.4	-3.3	-4	-3.2	-2.5	-1.5	-3.43	-4	-3.6	-4	-2.36	-3.91	-2.3	-2.3	-3.39	-3	-3.2	-3.2	-4	-2.5	-2	-3.6	-1.5	-2.4	-4	-0.58	-4	-1.46	-1.7
87		-3	-2.5	-3.62	-4	-3.3	-3.5	-4	-2.4	-3.6	-2.5	-2.4	-2.6	-0.8	-3.5	-3.7	-4	-2.8	-2.47	-4	-2.4	-3.3	-3.97	-3.2	-2.5	-1.5	-3.44	-4	-3.6	-4	-2.4	-4	-2.3	-2.3	-3.4	-3	-3.2	-3.2	-4	-2.5	-2	-3.6	-1.5	-2.4	-4	-0.7	-4	-1.69	-1.7
88		-3.03	-2.5	-3.93	-4	-3.3	-3.5	-4	-2.4	-3.6	-2.5	-2.4	-2.6	-0.8	-3.5	-3.7	-4	-2.8	-2.73	-4	-2.4	-3.3	-3.65	-3.2	-2.5	-1.5	-3.44	-4	-3.63	-4	-2.4	-4	-2.3	-2.37	-3.4	-3	-3.2	-3.2	-4	-2.5	-2	-3.6	-1.5	-2.4	-4	-0.83	-4	-1.84	-1.7
89		-3.1	-2.5	-4	-4	-3.3	-3.5	-4	-2.4	-3.6	-2.5	-2.4	-2.6	-0.8	-3.5	-3.7	-4	-2.8	-2.8	-4	-2.4	-3.3	-3.53	-3.2	-2.5	-1.5	-3.44	-4	-3.79	-4	-2.4	-4	-2.3	-2.4	-3.4	-3	-3.2	-3.2	-4	-2.5	-2	-3.6	-1.5	-2.4	-4	-0.85	-4	-1.98	-1.7
90		-3.11	-2.5	-4	-4	-3.3	-3.5	-4	-2.47	-3.6	-2.5	-2.4	-2.58	-0.8	-3.5	-3.7	-4	-2.8	-2.8	-4	-2.22	-3.3	-3.53	-3.2	-2.5	-1.5	-3.44	-4	-3.8	-4	-2.4	-3.91	-2.3	-2.4	-3.4	-3	-3.2	-3.2	-4	-2.5	-2	-3.6	-1.5	-2.4	-4	-0.85	-4	-2	-1.7
91		-3.2	-2.5	-4	-4	-3.3	-3.5	-4	-2.5	-3.6	-2.5	-2.4	-2.5	-0.8	-3.5	-3.7	-4	-2.8	-2.8	-4	-1.93	-3.3	-3.53	-3.17	-2.5	-1.5	-3.44	-4	-3.8	-4	-2.4	-3.8	-2.33	-2.4	-3.4	-3	-3.2	-3.2	-4	-2.5	-2	-3.6	-1.5	-2.4	-4	-0.85	-4	-2.02	-1.7
92		-3.2	-2.5	-4	-4	-3.3	-3.5	-4	-2.5	-3.6	-2.5	-2.4	-2.5	-0.83	-3.5	-3.7	-4	-2.8	-2.8	-4	-1.8	-3.3	-3.53	-3.1	-2.5	-1.5	-3.44	-4	-3.8	-4	-2.4	-3.8	-2.4	-2.4	-3.43	-3	-3.23	-3.2	-4	-2.5	-2.01	-3.6	-1.5	-2.4	-4	-0.85	-4	-2.1	-1.7
93		-3.28	-2.5	-4	-4	-3.3	-3.5	-4	-2.5	-3.68	-2.5	-2.48	-2.65	-1.12	-3.5	-3.73	-4	-2.8	-2.8	-4	-1.61	-3.3	-3.94	-3.22	-2.5	-1.5	-3.44	-4	-3.8	-4	-2.46	-3.8	-2.4	-2.4	-3.5	-3	-3.4	-3.2	-4	-2.52	-2.44	-3.6	-1.5	-2.4	-4	-0.85	-4	-2.1	-1.7
94		-3.39	-2.5	-4	-4	-3.3	-3.73	-4	-2.52	-3.79	-2.5	-2.5	-2.79	-1.3	-3.5	-3.9	-4	-2.8	-2.8	-4	-1.44	-3.3	-4	-3.3	-2.5	-1.5	-3.44	-4	-3.8	-4	-2.69	-3.8	-2.4	-2.4	-3.53	-3	-3.5	-3.2	-4	-2.68	-2.97	-3.6	-1.5	-2.4	-4	-0.85	-4	-2.1	-1.71
95		-3.4	-2.5	-4	-4	-3.3	-3.8	-4	-2.64	-3.8	-2.5	-2.5	-2.93	-1.46	-3.5	-4	-4	-2.8	-2.8	-4	-1.4	-3.3	-4	-3.3	-2.73	-1.5	-3.44	-4	-3.81	-4	-2.8	-3.82	-2.4	-2.4	-3.6	-3	-3.5	-3.2	-4	-2.7	-3	-3.6	-1.5	-2.4	-4	-0.85	-4	-2.2	-1.8
96		-3.4	-2.54	-4	-4	-3.3	-3.8	-4	-2.79	-3.8	-2.13	-2.51	-3	-1.6	-3.5	-4	-4	-2.9	-2.8	-4	-1.33	-3.31	-4	-3.3	-3	-1.5	-3.44	-4	-3.9	-4	-2.8	-3.9	-2.4	-2.4	-3.61	-3	-3.5	-3.2	-4	-2.7	-3	-3.6	-1.57	-2.4	-4	-0.85	-4	-2.2	-1.81
97		-3.49	-2.68	-4	-3.96	-3.3	-3.99	-4	-2.98	-3.89	-1.88	-2.71	-3	-1.71	-3.57	-4	-4	-2.96	-2.92	-4	-1.26	-3.53	-3.99	-3.37	-3.12	-1.5	-3.44	-4	-4	-4	-2.9	-4	-2.44	-2.4	-3.76	-3.16	-3.62	-3.2	-4	-2.7	-3	-3.6	-2.11	-2.4	-4	-0.85	-4	-2.24	-1.96
98		-3.5	-2.98	-4	-3.96	-3.3	-4	-4	-3.09	-4	-2.06	-2.97	-3.07	-1.82	-3.92	-4	-4	-3	-3.19	-4	-1.56	-3.69	-4	-3.4	-3.47	-1.5	-3.44	-4	-4	-4	-3.3	-4	-2.6	-2.43	-3.99	-3.37	-3.89	-3.2	-4	-2.7	-3.01	-3.77	-2.5	-2.4	-4	-0.85	-4	-2.46	-2.12
99		-3.5	-3	-4	-4	-3.3	-4	-4	-3.2	-4	-2.27	-3.01	-3.2	-1.97	-4	-3.99	-4	-3.01	-3.33	-4	-1.78	-3.7	-4	-3.36	-4	-1.5	-3.44	-4	-4	-4	-3.3	-4	-2.6	-2.66	-4	-3.4	-4	-3.2	-4	-2.7	-3.18	-3.8	-2.83	-2.53	-4	-0.85	-4	-2.58	-2.2
100		-3.5	-3	-4	-4	-3.34	-4	-4	-3.3	-4	-2.57	-3.18	-3.22	-2	-4	-3.99	-4	-3.1	-3.56	-4	-1.99	-3.7	-4	-3.3	-4	-1.5	-3.47	-4	-4	-4	-3.3	-4	-2.69	-2.79	-4	-3.49	-4	-3.22	-4	-2.82	-3.35	-3.8	-3.1	-2.87	-4	-0.85	-4	-2.6	-2.29
101		-3.5	-3	-4	-4	-3.4	-4	-4	-3.3	-4	-2.81	-3.2	-3.38	-2	-4	-4	-4	-3.1	-3.6	-4	-2.2	-3.7	-4	-3.3	-4	-1.7	-3.99	-4	-4	-4	-3.3	-4	-2.7	-2.8	-4	-3.7	-4	-3.38	-4	-3	-3.4	-3.8	-3.1	-3	-4	-0.85	-4	-2.6	-2.3
102		-3.5	-3	-4	-4	-3.4	-4	-4	-3.3	-4	-2.99	-3.2	-3.4	-2	-4	-4	-4	-3.16	-3.6	-4	-2.31	-3.7	-4	-3.3	-4	-2.07	-4	-4	-4	-4	-3.3	-4	-2.7	-2.8	-3.98	-3.7	-4	-3.4	-4	-3	-3.4	-3.8	-3.1	-3	-4	-0.85	-4	-2.6	-2.3
103		-3.5	-3	-4	-4	-3.4	-4	-4	-3.3	-4	-3	-3.2	-3.48	-2	-4	-4	-4	-3.2	-3.6	-4	-2.48	-3.7	-4	-3.3	-4	-2.42	-4	-4	-4	-4	-3.3	-4	-2.7	-2.91	-3.82	-3.82	-4	-3.4	-4	-3	-3.4	-3.8	-3.1	-3	-4	-0.85	-4	-2.6	-2.3
104		-3.5	-3.13	-4	-4	-3.4	-4	-4	-3.3	-4	-3	-3.28	-3.5	-2	-4	-4	-4	-3.2	-3.6	-4	-2.64	-3.7	-4	-3.3	-4	-2.5	-4	-4	-4	-4	-3.3	-4	-2.73	-3	-3.8	-3.9	-4	-3.4	-4	-3	-3.4	-3.8	-3.14	-3	-4	-0.85	-4	-2.6	-2.38
105		-3.5	-3.56	-4	-4	-3.4	-4	-4	-3.3	-4	-3	-3.3	-3.5	-2	-4	-4	-4	-3.29	-3.6	-4	-2.7	-3.7	-4	-3.3	-4	-2.5	-4	-4	-4	-4	-3.3	-4	-2.8	-3	-3.8	-3.9	-4	-3.4	-4	-3	-3.4	-3.8	-3.43	-3	-4	-0.85	-4	-2.6	-2.4
106		-3.5	-3.89	-3.94	-4	-3.4	-4	-4	-3.36	-4	-3	-3.3	-3.5	-2	-4	-4	-4	-3.3	-3.6	-4	-2.78	-3.7	-4	-3.3	-4	-2.5	-4	-4	-4	-4	-3.3	-4	-2.8	-3	-3.8	-3.9	-4	-3.4	-4	-3	-3.4	-3.8	-3.5	-3	-4	-0.85	-4	-2.6	-2.4
107		-3.5	-4	-3.4	-3.93	-3.4	-4	-4	-3.4	-4	-3	-3.3	-3.5	-2.02	-4	-4	-4	-3.3	-3.7	-4	-2.9	-3.7	-4	-3.3	-4	-2.5	-4	-4	-4	-4	-3.3	-4	-2.8	-3	-3.82	-3.9	-4	-3.4	-4	-3	-3.4	-3.88	-3.5	-3	-4	-0.85	-4	-2.6	-2.4
108		-3.5	-4	-3.11	-3.9	-3.4	-4	-4	-3.4	-4	-3	-3.3	-3.5	-2.21	-4	-4	-4	-3.3	-3.7	-4	-2.99	-3.7	-4	-3.3	-4	-2.5	-4	-4	-4	-4	-3.33	-4	-2.8	-3	-3.9	-3.9	-4	-3.4	-4	-3	-3.4	-4	-3.5	-3	-4	-0.85	-4	-2.6	-2.4
109		-3.5	-4	-2.99	-3.87	-3.4	-4	-4	-3.4	-4	-3	-3.3	-3.5	-2.3	-4	-4	-4	-3.3	-3.7	-4	-3	-3.7	-4	-3.32	-4	-2.51	-4	-4	-4	-4	-3.49	-4	-2.8	-3	-3.9	-3.9	-4	-3.4	-4	-3	-3.4	-4	-3.51	-3	-4	-0.85	-4	-2.6	-2.4
110		-3.5	-4	-2.79	-3.9	-3.4	-4	-4	-3.47	-4	-3	-3.3	-3.5	-2.3	-4	-4	-4	-3.3	-3.7	-4	-3	-3.7	-4	-3.4	-4	-2.63	-4	-4	-4	-4	-3.5	-4	-2.8	-3	-3.9	-3.9	-4	-3.4	-4	-3	-3.4	-4	-3.91	-3	-4	-0.85	-4	-2.6	-2.4
111		-3.5	-4	-2.6	-3.9	-3.4	-4	-4	-3.5	-4	-3	-3.3	-3.5	-2.3	-4	-4	-4	-3.3	-3.7	-4	-3	-3.7	-4	-3.4	-4	-2.79	-4	-4	-4	-4	-3.5	-4	-2.8	-3	-3.89	-3.9	-4	-3.4	-4	-3	-3.4	-4	-4	-3	-4	-0.85	-4	-2.6	-2.4
112		-3.5	-3.89	-2.6	-3.9	-3.4	-4	-4	-3.5	-4	-2.96	-3.3	-3.5	-2.3	-4	-4	-4	-3.3	-3.7	-4	-3	-3.72	-4	-3.34	-4	-2.59	-4	-4	-4	-4	-3.5	-4	-2.8	-3	-3.74	-3.9	-4	-3.4	-4	-3	-3.4	-4	-4	-3	-4	-0.85	-4	-2.6	-2.4
113		-3.5	-3.48	-2.6	-3.9	-3.4	-4	-4	-3.5	-4	-2.77	-3.3	-3.5	-2.3	-4	-4	-4	-3.3	-3.7	-4	-3	-3.88	-4	-3.2	-4	-2.09	-4	-4	-4	-4	-3.5	-4	-2.8	-3	-3.7	-3.86	-4	-3.4	-4	-3	-3.4	-4	-4	-3	-4	-0.85	-4	-2.6	-2.4
114		-3.5	-3.14	-2.6	-3.9	-3.4	-4	-4	-3.5	-4	-2.66	-3.3	-3.5	-2.3	-4	-4	-4	-3.3	-3.7	-4	-3.13	-3.9	-4	-3.2	-4	-2	-4	-4	-4	-4	-3.5	-4	-2.8	-3	-3.7	-3.52	-4	-3.4	-4	-3	-3.4	-4	-4	-3	-4	-0.85	-4	-2.6	-2.4
115		-3.5	-2.67	-2.61	-3.78	-3.4	-4	-4	-3.5	-4	-2.49	-3.3	-3.5	-2.3	-4	-4	-4	-3.3	-3.7	-4	-3.28	-3.9	-4	-3.2	-4	-2	-4	-4	-4	-4	-3.5	-4	-2.8	-3	-3.7	-3.14	-3.87	-3.4	-4	-3	-3.4	-4	-4	-3	-4	-0.85	-4	-2.6	-2.4
116		-3.5	-2.48	-2.79	-3.6	-3.4	-4	-4	-3.5	-4	-2.3	-3.34	-3.5	-2.11	-4	-3.97	-4	-3.3	-3.7	-4	-3.38	-3.9	-4	-3.12	-4	-2	-4	-4	-4	-4	-3.5	-4	-2.8	-2.93	-3.74	-3	-3.53	-3.4	-4	-3	-3.38	-4	-4	-3	-4	-0.85	-4	-2.6	-2.4
117		-3.5	-2.27	-2.99	-3.6	-3.4	-4	-4	-3.5	-4	-2.1	-3.4	-3.5	-1.66	-4	-3.97	-3.63	-3.3	-3.7	-4	-3.48	-3.9	-4	-3.1	-4	-2	-4	-4	-4	-4	-3.5	-4	-2.8	-2.9	-3.83	-3	-3.23	-3.4	-4	-3	-3.07	-4	-4	-3	-4	-0.85	-4	-2.6	-2.4
118		-3.5	-2.01	-3	-3.6	-3.4	-3.92	-4	-3.5	-4	-2	-3.4	-3.5	-1.32	-4	-4	-3.1	-3.29	-3.7	-4	-3.5	-3.9	-4	-3.1	-4	-2	-4	-4	-4	-4	-3.5	-3.9	-2.86	-2.83	-3.97	-3	-3.2	-3.34	-4	-3	-3	-4	-4	-3	-4	-0.85	-4	-2.67	-2.4
119		-3.5	-2	-3	-3.6	-3.4	-3.9	-4	-3.5	-4	-2	-3.4	-3.5	-1.2	-4	-4	-3.1	-3.12	-3.7	-4	-3.5	-3.9	-4	-3.1	-4	-2	-4	-4	-4	-4	-3.5	-3.89	-2.9	-2.67	-4	-3.04	-3.2	-3.04	-4	-3	-3	-4	-4	-3.01	-4	-0.85	-4	-2.9	-2.4
120		-3.5	-2	-3	-3.6	-3.4	-3.9	-4	-3.5	-4	-2	-3.4	-3.5	-1.2	-4	-4	-3.1	-3	-3.7	-4	-3.61	-3.9	-4	-3.1	-4	-2	-4	-4	-4	-4	-3.5	-3.79	-2.9	-2.6	-4	-3.2	-3.2	-3	-4	-3	-3	-4	-4	-3.13	-4	-0.85	-4	-3	-2.4
121		-3.5	-2	-3.07	-3.6	-3.4	-3.81	-4	-3.5	-3.83	-2	-3.4	-3.2	-1.2	-4	-3.99	-3.1	-2.99	-3.7	-4	-3.77	-3.9	-4	-3.1	-4	-2	-3.88	-4	-4	-4	-3.5	-3.7	-2.9	-2.68	-4	-3.22	-3.2	-3	-4	-3	-3	-4	-4	-3.2	-4	-0.85	-4	-3	-2.4
122		-3.5	-2	-3.14	-3.6	-3.4	-3.7	-4	-3.5	-3.7	-2	-3.4	-3	-1.2	-4	-3.78	-3.1	-2.9	-3.79	-4	-3.8	-3.9	-4	-3.18	-4	-2	-3.72	-4	-4	-4	-3.5	-3.7	-2.9	-2.7	-4	-3.3	-3.2	-3	-4	-3	-3	-4	-4	-3.2	-4	-0.85	-4	-3	-2.4
123		-3.42	-2	-3.2	-3.6	-3.4	-3.7	-4	-3.5	-3.61	-2	-3.4	-3	-1.2	-4	-3.77	-3.1	-2.9	-3.8	-4	-3.8	-3.9	-4	-3.3	-4	-2	-3.72	-4	-4	-4	-3.44	-3.7	-2.9	-2.77	-4	-3.3	-3.2	-3	-4	-3	-3	-4	-4	-3.2	-4	-0.85	-4	-3	-2.4
124		-3.4	-2	-3.2	-3.6	-3.4	-3.7	-4	-3.5	-3.6	-2	-3.4	-3	-1.2	-4	-3.99	-3.1	-2.9	-3.9	-4	-3.81	-3.9	-4	-3.3	-4	-2.03	-3.72	-4	-4	-4	-3.48	-3.7	-2.9	-2.8	-4	-3.3	-3.2	-3	-4	-3	-2.94	-4	-4	-3.2	-4	-0.85	-4	-3	-2.4
125		-3.4	-2	-3.2	-3.6	-3.4	-3.7	-4	-3.5	-3.6	-2.08	-3.4	-3	-1.2	-4	-3.97	-3.1	-2.9	-3.92	-4	-3.9	-3.9	-4	-3.3	-4	-2.2	-3.72	-4	-4	-4	-3.5	-3.7	-2.9	-2.88	-4	-3.3	-3.2	-3	-4	-3	-2.9	-4	-4	-3.2	-4	-0.85	-4	-3	-2.4
126		-3.4	-2	-3.26	-3.6	-3.4	-3.7	-4	-3.5	-3.6	-2.29	-3.4	-3	-1.2	-4	-3.99	-3.1	-2.9	-4	-4	-3.9	-3.9	-4	-3.3	-4	-2.2	-3.72	-4	-4	-4	-3.5	-3.7	-2.9	-2.9	-4	-3.3	-3.2	-3	-4	-3	-2.99	-4	-4	-3.2	-4	-0.85	-4	-3	-2.4
127		-3.3	-2	-3.4	-3.6	-3.4	-3.7	-4	-3.5	-3.6	-2.48	-3.4	-3	-1.2	-4	-4	-3.1	-2.9	-4	-4	-3.9	-3.9	-4	-3.3	-4	-2.2	-3.72	-4	-4	-4	-3.5	-3.7	-2.9	-2.9	-4	-3.3	-3.2	-3	-4	-3	-3.24	-4	-4	-3.2	-4	-0.85	-4	-3	-2.4
128		-3.26	-2.02	-3.4	-3.6	-3.47	-3.7	-4	-3.5	-3.6	-2.5	-3.4	-3	-1.2	-4	-4	-3.1	-2.9	-4	-4	-3.98	-3.9	-4	-3.3	-4	-2.2	-3.72	-4	-4	-4	-3.5	-3.7	-2.9	-2.9	-4	-3.3	-3.2	-3	-4	-3	-3.3	-4	-4	-3.2	-4	-0.85	-4	-3	-2.4
129		-3.2	-2.32	-3.4	-3.6	-3.5	-3.7	-4	-3.5	-3.6	-2.5	-3.4	-3	-1.2	-4	-3.97	-3.1	-2.9	-4	-4	-4	-3.9	-4	-3.3	-4	-2.2	-3.72	-4	-4	-4	-3.5	-3.7	-2.9	-2.9	-4	-3.36	-3.2	-3	-4	-3	-3.3	-4	-4	-3.2	-4	-0.85	-4	-3	-2.4
130		-3.2	-2.67	-3.4	-3.6	-3.5	-3.7	-4	-3.5	-3.6	-2.5	-3.4	-3	-1.2	-4	-3.56	-3.1	-2.9	-4	-4	-4	-3.9	-3.43	-3.3	-4	-2.2	-3.72	-4	-4	-3.81	-3.5	-3.7	-2.9	-2.9	-4	-3.41	-3.2	-3	-4	-3	-3.3	-4	-4	-3.2	-4	-0.85	-4	-3	-2.4
131		-3.2	-2.96	-3.4	-3.6	-3.5	-3.7	-4	-3.5	-3.51	-2.5	-3.4	-3	-1.2	-4	-3.38	-3.1	-2.9	-4	-4	-4	-3.9	-3.42	-3.3	-4	-2.2	-3.72	-4	-4	-3.6	-3.5	-3.7	-2.9	-2.9	-4	-3.5	-3.2	-3	-4	-3	-3.3	-4	-4	-3.24	-4	-0.85	-4	-3	-2.4
132		-3.24	-3.28	-3.4	-3.54	-3.5	-3.68	-4	-3.5	-3.4	-2.5	-3.4	-3	-1.2	-4	-3.3	-3.1	-2.9	-4	-4	-4	-3.9	-3.76	-3.3	-4	-2.2	-3.72	-4	-4	-3.46	-3.5	-3.7	-2.9	-2.9	-4	-3.5	-3.2	-3	-4	-3	-3.3	-4	-4	-3.3	-4	-0.85	-4	-3	-2.4
133		-3.11	-3.38	-3.4	-3.5	-3.5	-3.6	-4	-3.5	-3.4	-2.5	-3.4	-3	-1.2	-4	-3.3	-3.1	-2.9	-4	-4	-4	-3.9	-3.76	-3.3	-4	-2.2	-3.72	-4	-4	-3.12	-3.5	-3.66	-2.9	-2.9	-4	-3.5	-3.2	-3	-4	-3	-3.3	-4	-4	-3.3	-4	-0.85	-4	-3	-2.4
134		-3.1	-3.4	-3.42	-3.5	-3.5	-3.6	-4	-3.5	-3.4	-2.5	-3.4	-3	-1.2	-4	-3.18	-3.1	-2.9	-4	-4	-4	-3.9	-3.93	-3.3	-4	-2.2	-3.57	-4	-4	-3	-3.5	-3.36	-2.9	-2.9	-4	-3.5	-3.2	-3	-4	-3	-3.3	-4	-4	-3.3	-4	-0.85	-4	-3	-2.4
135		-3.1	-3.4	-3.6	-3.5	-3.5	-3.6	-4	-3.5	-3.4	-2.39	-3.4	-3	-1.2	-4	-3.03	-3.1	-2.9	-4	-4	-4	-3.9	-3.63	-3.22	-4	-2.2	-3	-4	-4	-3	-3.47	-3.3	-2.9	-2.9	-4	-3.5	-3.23	-3	-4	-3	-3.3	-4	-4	-3.3	-4	-0.85	-4	-3	-2.4
136		-3.07	-3.4	-3.7	-3.5	-3.5	-3.6	-4	-3.5	-3.4	-2.16	-3.4	-3	-1.2	-4	-3	-3.1	-2.9	-4	-4	-4	-3.9	-2.88	-3.2	-4	-2.2	-2.97	-4	-4	-3	-2.62	-3.22	-2.9	-2.9	-4	-3.5	-3.3	-3	-4	-3	-3.3	-4	-4	-3.36	-4	-0.85	-4	-3	-2.4
137		-2.99	-3.4	-3.7	-3.49	-3.5	-3.6	-4	-3.5	-3.4	-2	-3.38	-3	-1.2	-4	-3	-3.1	-2.9	-4	-4	-4	-3.9	-2.81	-3.1	-4	-2.2	-2.97	-4	-4	-3	-2.2	-3.02	-2.9	-2.9	-4	-3.5	-3.3	-3	-4	-3	-3.3	-4	-4	-3.56	-4	-0.85	-4	-3	-2.4
138		-2.9	-3.4	-3.88	-3.4	-3.5	-3.6	-4	-3.5	-3.4	-2	-3.24	-3	-1.2	-4	-3	-3.1	-2.9	-4	-4	-4	-3.9	-2.81	-3.1	-4	-2.2	-2.97	-4	-4	-3	-2.2	-2.92	-2.9	-2.9	-4	-3.5	-3.3	-3	-4	-3	-3.3	-4	-4	-3.6	-4	-0.85	-4	-3	-2.4
139		-2.9	-3.4	-3.96	-3.29	-3.5	-3.6	-4	-3.5	-3.4	-2	-3.2	-3	-1.2	-4	-3	-3.1	-2.9	-4	-4	-4	-3.9	-2.81	-3.1	-4	-2.2	-2.97	-4	-4	-3	-2.24	-2.61	-2.9	-2.9	-4	-3.5	-3.3	-3	-4	-3	-3.3	-4	-4	-3.6	-4	-0.85	-3.88	-3	-2.4
140		-2.9	-3.4	-3.83	-3.13	-3.5	-3.54	-4	-3.5	-3.4	-2	-3.2	-3	-1.2	-4	-3	-3.1	-2.81	-4	-4	-4	-3.9	-2.81	-3.1	-4	-2.2	-2.97	-4	-4	-3	-2.3	-2.49	-2.9	-2.9	-4	-3.5	-3.3	-3	-4	-3	-3.3	-4	-4	-3.6	-4	-0.85	-3.76	-3	-2.4
141		-2.9	-3.4	-3.2	-3.1	-3.5	-3.5	-4	-3.5	-3.4	-2	-3.2	-3	-1.2	-4	-2.93	-3.1	-2.8	-4	-4	-4	-3.9	-2.81	-3.1	-4	-2.2	-2.97	-4	-4	-3	-2.3	-2.4	-2.9	-2.9	-4	-3.5	-3.3	-3	-4	-3	-3.3	-4	-4	-3.6	-4	-0.85	-3.6	-3	-2.4
142		-2.9	-3.4	-2.76	-3.1	-3.5	-3.5	-4	-3.5	-3.4	-2	-3.2	-3	-1.2	-4	-2.9	-3.1	-2.8	-4	-4	-3.91	-3.9	-2.81	-3.1	-4	-2.2	-2.97	-4	-4	-3	-2.3	-2.4	-2.9	-2.9	-4	-3.5	-3.3	-3	-4	-3	-3.3	-4	-4	-3.6	-4	-0.85	-3.46	-3	-2.4
143		-2.9	-3.4	-2.7	-3.1	-3.5	-3.43	-4	-3.5	-3.4	-1.91	-3.2	-3	-1.2	-4	-2.9	-3.1	-2.8	-4	-4	-3.9	-3.9	-2.81	-3.1	-4	-2.2	-2.97	-4	-4	-3	-2.3	-2.4	-2.9	-2.84	-4	-3.5	-3.3	-3	-4	-3	-3.3	-4	-4	-3.6	-4	-0.85	-3.4	-3	-2.4
144		-2.9	-3.4	-2.76	-3.1	-3.5	-3.4	-4	-3.5	-3.4	-1.69	-3.13	-3	-1.2	-4	-3.01	-3.1	-2.8	-4	-4	-3.9	-3.9	-2.83	-3.1	-4	-2.2	-2.97	-4	-4	-3	-2.4	-2.4	-2.9	-2.8	-4	-3.5	-3.3	-3	-4	-3	-3.3	-4	-4	-3.6	-4	-0.85	-3.4	-3	-2.4
145		-2.9	-3.4	-2.8	-3.1	-3.5	-3.38	-4	-3.5	-3.4	-1.52	-3	-3	-1.18	-4	-3.08	-3.1	-2.74	-4	-4	-3.9	-3.9	-3.23	-3.1	-4	-2.2	-2.97	-4	-4	-3	-2.4	-2.4	-2.9	-2.8	-4	-3.47	-3.3	-3	-4	-3	-3.3	-4	-4	-3.6	-4	-0.85	-3.4	-3	-2.4
146		-2.9	-3.4	-2.66	-3.1	-3.5	-3.12	-4	-3.5	-3.4	-1.5	-3	-3	-0.38	-4	-2.96	-3.1	-2.7	-4	-4	-3.8	-3.9	-3.32	-3.1	-4	-2.18	-2.97	-4	-4	-3	-2.4	-2.21	-2.96	-2.83	-4	-3.4	-3.3	-3	-4	-3	-3.3	-4	-4	-3.6	-4	-0.85	-3.4	-3	-2.4
147		-2.9	-3.4	-2.33	-3.1	-3.5	-3	-4	-3.38	-3.4	-1.5	-3	-3	0.7	-4	-2.9	-3.1	-2.62	-4	-4	-3.63	-3.9	-3.33	-3.1	-4	-2	-2.97	-4	-3.89	-3	-2.4	-1.82	-3	-2.9	-4	-3.36	-3.3	-2.83	-4	-3	-3.3	-4	-4	-3.6	-4	-0.85	-3.23	-3	-2.4
148		-2.9	-3.4	-2.14	-3.1	-3.5	-3.02	-4	-3.3	-3.4	-1.5	-3	-3	0.62	-4	-2.9	-3.1	-2.5	-4	-4	-3.43	-3.9	-3.68	-3.1	-4	-1.73	-2.97	-4	-3.87	-3	-2.4	-1.37	-3	-2.9	-4	-3.36	-3.3	-2.69	-4	-3	-3.3	-4	-4	-3.6	-4	-0.85	-3.1	-3	-2.4
149		-2.9	-3.4	-1.91	-3.1	-3.5	-3.19	-4	-3.3	-3.4	-1.5	-2.99	-3	0.6	-4	-2.9	-3.1	-2.5	-4	-4	-3.4	-3.9	-4	-3.01	-4	-1.52	-2.97	-4	-4	-2.92	-2.4	-1.03	-3	-2.9	-4	-3.4	-3.3	-2.6	-4	-3	-3.3	-4	-4	-3.6	-4	-0.85	-3.06	-3.06	-2.4
150		-2.9	-3.22	-1.95	-3	-3.5	-3.2	-4	-3.3	-3.49	-1.5	-2.83	-3	0.6	-4	-2.9	-3.1	-2.5	-4	-4	-3.4	-3.9	-4	-3	-4	-1.5	-2.97	-4	-4	-2.9	-2.4	-1	-3	-2.9	-4	-3.4	-3.39	-2.6	-4	-3	-3.3	-4	-4	-3.6	-4	-0.85	-3	-3.1	-2.4
151		-2.9	-3.02	-2	-2.8	-3.5	-3.2	-4	-3.3	-3.6	-1.5	-2.8	-3.11	0.51	-4	-2.87	-3.1	-2.5	-4	-4	-3.4	-3.9	-4	-2.93	-4	-1.5	-2.97	-4	-4	-2.9	-2.4	-1	-3	-2.9	-4	-3.4	-3.4	-2.6	-4	-3	-3.3	-4	-4	-3.6	-4	-0.85	-2.9	-3.08	-2.4
152		-2.88	-3	-2	-2.67	-3.5	-3.2	-4	-3.3	-3.6	-1.5	-2.8	-3.2	0.5	-3.99	-2.49	-3.1	-2.5	-4	-4	-3.4	-3.9	-4	-2.9	-4	-1.5	-1.57	-4	-3.83	-2.9	-2.4	-0.93	-2.86	-2.9	-4	-3.4	-3.4	-2.6	-4	-3	-3.3	-4	-4	-3.6	-4	-0.85	-2.67	-2.92	-2.4
153		-2.8	-3	-2.18	-2.6	-3.5	-3.27	-4	-3.3	-3.6	-1.5	-2.8	-3.2	0.54	-3.73	-2.4	-3.1	-2.5	-4	-4	-3.32	-3.9	-4	-2.9	-4	-1.5	1.23	-4	-3.7	-2.9	-2.4	-0.9	-2.7	-2.9	-4	-3.27	-3.4	-2.6	-4	-3	-3.3	-4	-4	-3.6	-4	-0.85	-2.6	-2.86	-2.4
154		-2.73	-3	-2.3	-2.6	-3.5	-3.3	-4	-3.3	-3.6	-1.5	-2.8	-3.2	0.6	-3.51	-2.4	-3.1	-2.5	-4	-4	-3.3	-3.9	-4	-2.9	-4	-1.5	1.1	-4	-3.7	-2.9	-2.4	-0.9	-2.7	-2.9	-4	-3	-3.4	-2.6	-4	-3	-3.3	-4	-4	-3.6	-4	-0.85	-2.6	-2.8	-2.4
155		-2.7	-3	-2.3	-2.6	-3.5	-3.3	-4	-3.3	-3.6	-1.5	-2.8	-3.2	0.6	-3.5	-2.4	-3.1	-2.5	-4	-4	-3.26	-3.9	-4	-2.9	-4	-1.5	1.1	-4	-3.72	-2.9	-2.4	-0.9	-2.7	-2.9	-4	-3	-3.4	-2.6	-4	-3	-3.3	-4	-4	-3.6	-4	-0.85	-2.6	-2.8	-2.4
156		-2.7	-3	-2.4	-2.6	-3.5	-3.3	-4	-3.3	-3.6	-1.5	-2.8	-3.2	0.6	-3.5	-2.64	-3.1	-2.5	-4	-4	-3.28	-3.9	-3.93	-2.9	-4	-1.5	-0.3	-4	-3.93	-2.9	-2.4	-0.93	-2.73	-2.9	-4	-3	-3.4	-2.6	-4	-3	-3.3	-4	-4	-3.6	-4	-0.85	-2.6	-2.76	-2.4
157		-2.7	-3	-2.83	-2.58	-3.5	-3.29	-4	-3.3	-3.6	-1.5	-2.8	-3.2	0.6	-3.5	-2.7	-3.1	-2.5	-4	-4	-3.3	-3.9	-4	-2.9	-4	-1.5	-1.22	-4	-4	-2.9	-2.4	-1	-2.8	-2.9	-4	-3	-3.4	-2.6	-4	-3	-3.3	-4	-4	-3.6	-4	-0.85	-2.64	-2.7	-2.4
158		-2.76	-3	-2.9	-2.5	-3.5	-3.2	-4	-3.3	-3.6	-1.5	-2.64	-3.2	0.6	-3.5	-2.79	-3.1	-2.5	-4	-4	-3.22	-3.9	-4	-2.9	-4	-1.5	-1.22	-4	-4	-2.9	-2.4	-1	-2.8	-2.9	-4	-3	-3.4	-2.6	-4	-3	-3.3	-4	-3.69	-3.6	-4	-0.98	-2.8	-2.57	-2.4
159		-2.8	-3	-2.9	-2.51	-3.5	-3.2	-4	-3.3	-3.6	-1.5	-2.6	-3.2	0.6	-3.5	-2.83	-3.06	-2.5	-4	-4	-3.02	-3.9	-4	-2.9	-4	-1.5	-1.22	-4	-4	-2.9	-2.41	-1	-2.8	-2.9	-4	-3	-3.4	-2.6	-4	-3	-3.3	-4	-2.42	-3.6	-4	-1.27	-2.9	-2.5	-2.4
160		-2.62	-3	-2.9	-2.6	-3.5	-3.2	-4	-3.3	-3.6	-1.5	-2.6	-3.2	0.6	-3.5	-2.9	-2.82	-2.5	-4	-4	-2.8	-3.9	-4	-2.9	-4	-1.5	-1.22	-4	-4	-2.9	-2.5	-1	-2.8	-2.9	-4	-3	-3.4	-2.6	-4	-3	-3.3	-4	-2.42	-3.6	-4	-1.59	-3	-2.5	-2.4
161		-2.32	-3	-2.9	-2.6	-3.5	-3.2	-4	-3.3	-3.6	-1.5	-2.6	-3.2	0.6	-3.5	-2.9	-2.6	-2.5	-4	-4	-2.67	-3.9	-4	-2.9	-4	-1.5	-1.22	-4	-4	-2.9	-2.5	-1	-2.8	-2.9	-4	-3	-3.4	-2.6	-4	-3	-3.3	-4	-2.5	-3.6	-4	-1.84	-3	-2.5	-2.4
162		-2.24	-3	-3	-2.6	-3.5	-3.2	-4	-3.3	-3.6	-1.5	-2.6	-3.2	0.6	-3.5	-2.9	-2.6	-2.5	-4	-4	-2.6	-3.9	-4	-2.9	-4	-1.5	-1.22	-4	-4	-2.9	-2.5	-1	-2.8	-2.9	-4	-3	-3.4	-2.6	-4	-3	-3.3	-4	-2.5	-3.54	-4	-1.95	-3	-2.5	-2.4
163		-2.03	-3	-3	-2.6	-3.5	-3.2	-4	-3.3	-3.6	-1.5	-2.6	-3.2	0.6	-3.5	-2.9	-2.6	-2.5	-4	-4	-2.6	-3.9	-4	-2.9	-4	-1.5	-1.22	-4	-4	-2.9	-2.5	-1.03	-2.64	-2.9	-4	-3.09	-3.4	-2.6	-4	-3	-3.3	-4	-2.64	-3.21	-4	-1.97	-3	-2.5	-2.4
164		-1.8	-3.07	-3	-2.6	-3.5	-3.2	-4	-3.3	-3.46	-1.3	-2.6	-3.2	0.6	-3.5	-2.9	-2.6	-2.5	-4	-4	-2.53	-3.9	-4	-2.9	-4	-1.5	-1.22	-4	-4	-2.9	-2.32	-1.1	-2.54	-2.87	-4	-3.21	-3.4	-2.57	-4	-3	-3.3	-4	-3	-2.4	-4	-2.04	-3	-2.5	-2.4
165		-1.72	-3.1	-3	-2.6	-3.5	-3.2	-4	-3.3	-3.24	-1.04	-2.6	-3.2	0.6	-3.5	-2.9	-2.6	-2.51	-4	-4	-2.41	-3.9	-4	-2.9	-4	-1.5	-1.22	-4	-4	-2.9	-2.2	-1.1	-2.5	-2.72	-4	-3.3	-3.4	-2.44	-4	-3	-3.3	-4	-3	-2.4	-4	-2.17	-3	-2.5	-2.4
166		-1.54	-3.11	-3	-2.6	-3.5	-3.38	-4	-3.3	-3.1	-1	-2.6	-3.2	0.6	-3.5	-2.9	-2.6	-2.66	-4	-4	-2.38	-3.9	-4	-2.9	-4	-1.5	-1.22	-4	-4	-2.9	-2.2	-1.1	-2.5	-2.61	-4	-3.3	-3.4	-2.31	-4	-3	-3.3	-4	-3	-2.4	-4	-2.31	-3	-2.5	-2.4
167		-1.4	-3.2	-3	-2.6	-3.5	-3.4	-4	-3.3	-3.1	-1	-2.6	-3.11	0.6	-3.5	-2.9	-2.6	-2.7	-4	-4	-2.3	-3.9	-4	-2.9	-4	-1.5	-1.22	-4	-4	-2.82	-2.2	-1.1	-2.5	-2.38	-4	-3.3	-3.4	-2.3	-4	-3	-3.3	-4	-3	-2.4	-4	-2.51	-3	-2.5	-2.4
168		-1.4	-3.2	-3	-2.6	-3.5	-3.4	-4	-3.3	-3.1	-1	-2.6	-3	0.6	-3.5	-2.9	-2.6	-2.7	-4	-4	-2.3	-3.9	-4	-2.9	-4	-1.5	-1.22	-4	-4	-2.8	-2.2	-1.19	-2.5	-2.1	-4	-3.3	-3.4	-2.29	-4	-3	-3.3	-4	-3	-2.4	-4	-2.52	-3	-2.5	-2.4
169		-1.4	-3.2	-3	-2.6	-3.5	-3.4	-4	-3.3	-3.1	-1	-2.6	-3	0.6	-3.5	-2.9	-2.6	-2.7	-4	-4	-2.3	-3.9	-4	-2.9	-4	-1.5	-1.22	-4	-4	-2.8	-2.2	-1.2	-2.5	-1.82	-4	-3.3	-3.4	-2.06	-4	-3	-3.3	-4	-3	-2.4	-4	-2.59	-3	-2.5	-2.4
170		-1.4	-3.2	-3.02	-2.6	-3.6	-3.4	-4	-3.3	-3.1	-1	-2.6	-3	0.6	-3.5	-2.9	-2.6	-2.7	-4	-4	-2.3	-3.9	-4	-2.9	-4	-1.5	-1.22	-4	-4	-2.8	-2.2	-1.22	-2.5	-1.7	-4	-3.3	-3.4	-2	-4	-3	-3.3	-4	-3	-2.4	-4	-2.61	-3.08	-2.5	-2.4
171		-1.4	-3.2	-3.12	-2.6	-3.6	-3.4	-4	-3.3	-3.1	-1	-2.6	-3	0.6	-3.5	-2.9	-2.6	-2.7	-4	-4	-2.27	-3.9	-4	-2.9	-4	-1.5	-1.22	-4	-4	-2.8	-2.27	-1.33	-2.5	-1.7	-4	-3.3	-3.4	-2	-4	-3	-3.3	-4	-3	-2.4	-4	-2.61	-3.13	-2.5	-2.4
172		-1.4	-3.2	-3.2	-2.6	-3.6	-3.4	-4	-3.3	-3.1	-1	-2.6	-3	0.6	-3.5	-2.93	-2.6	-2.7	-4	-4	-1.62	-3.9	-4	-2.9	-4	-1.5	-1.22	-4	-4	-2.8	-2.72	-1.4	-2.5	-1.7	-4	-3.3	-3.4	-2	-4	-3	-3.3	-4	-3	-2.4	-4	-2.61	-3.2	-2.5	-2.4
173		-1.4	-3.2	-3.2	-2.6	-3.6	-3.4	-4	-3.3	-3.1	-1	-2.6	-3	0.6	-3.5	-3	-2.6	-2.7	-4	-4	-1.51	-3.9	-4	-2.9	-4	-1.5	-1.22	-4	-4	-2.8	-2.81	-1.4	-2.5	-1.7	-4	-3.3	-3.4	-2	-4	-3	-3.3	-4	-3	-2.4	-4	-2.61	-3.3	-2.5	-2.4
174		-1.4	-3.2	-3.2	-2.6	-3.6	-3.4	-4	-3.3	-3.1	-1	-2.6	-3	0.6	-3.5	-3	-2.6	-2.62	-4	-4	-1.72	-3.9	-4	-2.91	-4	-1.5	-1.22	-4	-4	-2.8	-2.97	-1.43	-2.5	-1.7	-4	-3.3	-3.4	-2	-4	-3	-3.3	-4	-3	-2.4	-4	-2.61	-3.4	-2.5	-2.4
175		-1.4	-3.2	-3.2	-2.6	-3.6	-3.49	-4	-3.3	-3.1	-1	-2.6	-3	0.6	-3.5	-3.09	-2.6	-2.48	-4	-4	-1.8	-3.9	-4	-3	-4	-1.5	-1.22	-4	-4	-2.84	-3.08	-1.88	-2.5	-1.7	-4	-3.3	-3.4	-2	-4	-3	-3.3	-4	-3	-2.4	-4	-2.61	-3.5	-2.5	-2.4
176		-1.4	-3.17	-3.13	-2.6	-3.6	-3.7	-4	-3.3	-3.1	-1	-2.6	-3	0.6	-3.5	-3.16	-2.6	-2.31	-4	-4	-1.8	-3.96	-4	-3.03	-4	-1.5	-1.22	-4	-4	-2.9	-3.1	-2.47	-2.5	-1.7	-4	-3.3	-3.4	-2	-4	-3	-3.3	-4	-3.12	-2.4	-4	-2.61	-3.73	-2.54	-2.4
177		-1.4	-2.96	-2.83	-2.6	-3.6	-3.7	-4	-3.3	-3.2	-1	-2.6	-3	0.6	-3.5	-3.2	-2.49	-1.93	-4	-4	-1.76	-3.92	-4	-3.1	-4	-1.5	-1.22	-4	-4	-2.9	-3.1	-2.91	-2.5	-1.7	-4	-3.3	-3.4	-2	-4	-3	-3.3	-4	-3.46	-2.4	-4	-2.61	-3.91	-2.6	-2.31
178		-1.4	-2.78	-2.51	-2.6	-3.6	-3.7	-4	-3.3	-3.21	-1	-2.6	-3	0.6	-3.5	-3.16	-2	-1.67	-4	-4	-1.62	-3.9	-4	-3.1	-4	-1.5	-1.22	-4	-4	-2.9	-3.1	-3	-2.5	-1.7	-4	-3.3	-3.4	-2	-4	-3	-3.3	-3.98	-3.5	-2.4	-4	-2.61	-4	-2.6	-2.2
179		-1.4	-2.41	-1.94	-2.6	-3.6	-3.7	-4	-3.38	-3.3	-1	-2.6	-3	0.6	-3.5	-3.1	-2	-1.6	-4	-4	-1.57	-3.9	-4	-3.1	-4	-1.5	-1.22	-4	-4	-2.9	-3.1	-3	-2.5	-1.7	-4	-3.3	-3.4	-2	-4	-3	-3.3	-3.73	-3.5	-2.4	-4	-2.61	-4	-2.6	-2.14
180		-1.32	-2.13	-1.7	-2.6	-3.6	-3.7	-4	-3.4	-3.3	-1	-2.6	-3	0.6	-3.5	-3.1	-2	-1.6	-4	-4	-1.47	-3.9	-4	-3.1	-4	-1.48	-1.22	-4	-4	-2.9	-3.1	-3.07	-2.5	-1.7	-3.99	-3.3	-3.4	-2	-4	-3	-3.3	-3.51	-3.5	-2.4	-4	-2.61	-4	-2.6	-2.1
181		-1.3	-1.86	-1.88	-2.6	-3.6	-3.7	-4	-3.4	-3.3	-1	-2.6	-3	0.6	-3.5	-3.1	-2	-1.51	-4	-4	-1.32	-3.9	-4	-3.1	-4	-1.18	-1.22	-4	-4	-2.91	-3.1	-3.1	-2.5	-1.68	-3.79	-3.3	-3.4	-2	-4	-3	-3.3	-3.5	-3.5	-2.28	-4	-2.61	-4	-2.6	-2.09
182		-1.3	-0.88	-1.9	-2.6	-3.28	-3.7	-3.99	-3.4	-3.3	-1	-2.6	-2.99	0.6	-3.5	-3.1	-2	-1.24	-4	-4	-1.3	-3.9	-4	-3.1	-4	-1	-1.22	-4	-4	-3.06	-3.1	-3.1	-2.5	-1.41	-3.49	-3.3	-3.34	-2	-4	-2.98	-3.3	-3.5	-3.29	-2.08	-4	-2.61	-4	-2.6	-1.94
[truncated: 74 more columns]
