# Supplementary material for: Not As Good as You Think? Trait Positive Emotion Is Associated with Increased Self-Reported Empathy but Decreased Empathic Performance
Source: PLoS One. 2014 Oct 29;9(10):e110470. doi: 10.1371/journal.pone.0110470 (PMC4212943; doi:10.1371/journal.pone.0110470)
Supplement: File S1 — EEW_ANOTATED.sav is the dataset with scores of trait emotion, subjective empathy, and objective empathy. EARatings_ForEachTarget.xls contains the continuous emotion ratings from each video’s target (averaged across every 2 seconds). Targets are listed across the top, which include: high negative, low negative, high positive, and low positive. The other four EARatings excel files are the participants’ (from the current sample) continuous emotion ratings of how they perceived each target to be feeling from second-to-second. Participant IDs are listed along the top of each file. (ZIP) [file pone.0110470.s001.zip › Devlin.Ong.Zaki.Gruber_PLOSONEData/EARatings_HighPositiveVideo.xls]

## Sheet: Poshi_AllRatings_des.csv
	Participant ID	5	6	7	8	9	10	11	12	13	14	15	16	17	18	19	20	21	22	23	24	25	26	27	28	29	30	31	32	33	34	35	36	37	38	39	40	41	42	43	44	45	46	47	48	49	50	51	52
Time (in sec)
1		0	0	0	0	0	0	0	0	0	0	0	0	0	0	0	0	0	0	0	0	0	0	0	0	0	0	0	0	0	0	0	0	0	0	0	0	0	0	0	0	0	0	0	0	0	0	0	0
2		0	0	0	-0.04	0	0	0	0.01	0	0	0	0	0	0	0	0	0	0	0	0	0	0	0	0	0	0	0	0	0	0.01	0	0	0	0	0	0	0	0	0	0	0	0	0	0	0	0	0	0
3		0.02	0	0	-0.27	0	0	0	0.7	0.03	0	0	0.04	0	0	0	0	0	0	0	0	0	0.27	0	0	0.21	0	0	0	-0.01	0.19	0.06	0	0	0	-0.01	0.04	0	0	0	0	0	0	0	0	0	0	0	0.01
4		0.46	0	0	-0.57	0.1	0	0	1.7	0.96	0	0.17	0.47	0.12	0	0	0	0	0	0	0.08	0.24	0.71	0	0	0.5	0	0	0	-0.38	0.32	0.2	0	0	0	-0.03	0.1	0	0	0	0	0	0	0	0	0	0	0	0.26
5		0.66	0	0	-0.72	0.89	0	0	1.7	1.5	0	0.79	0.6	0.36	0	0	0	0	0	0	0.1	0.66	0.11	0	0	0.51	0	0.22	0	-0.5	0.4	0.18	0	0	0	-0.03	0.1	0	0	0	0	0	0	0	0	0	0	0	0.54
6		0.77	0	0	-0.9	1.07	0	0	1.7	1.5	0	0.8	0.6	0.4	0	0	0	0	0	0	0.1	-0.43	-0.68	0	0	0.71	0	0.48	0	-0.5	0.4	0.1	0	0	0	-0.54	0.1	0	0	0	0	0	0	0	0	0	-0.14	0	0.7
7		0.85	0	0	-0.94	1	0	0	1.7	1.5	0	0.8	0.6	0.4	0	0.14	0	0	0	0	0.14	-0.7	-0.89	0	0	0.96	0	0.5	0	-0.5	0.4	0.1	0	0	0	-0.97	0.14	0	0	0	0	0	0	0	0	0	-0.46	0	0.71
8		0.82	0	0	-1	1.04	0	0	1.7	1.5	0	0.8	0.6	0.5	0	1.12	-0.01	0	0	0	0.21	-0.7	-0.92	0	0	1	0	0.58	0	-0.49	0.4	0.17	0	0	0	-1	0.24	0	0	0	0	0	0.04	0	0	0	-0.76	0	0.84
9		0.82	0	0	-1	1.26	0	0	1.7	1.5	0	0.8	0.6	0.5	0	1.3	-0.23	0	0	0	0.3	-0.44	-0.93	-0.06	0	1	0	0.67	0.08	-0.09	0.4	0.2	0	0	0	-1	0.3	0	0	0	0	0	0.62	0	0	0	-0.97	0	1
10		0.58	0	0	-1	1.3	0	0	1.7	1.5	0	0.8	0.6	0.5	0	1.42	-0.69	0	0.06	0	0.31	0.09	-0.96	-0.2	0	1	0	0.79	0.1	0.2	0.4	0.2	0	0	0	-1	0.3	0	0	0	0	0	1	0	0	0	-1	0	1
11		0.35	0	0	-1	1.3	0	0	1.7	1.5	0	0.8	0.6	0.5	0	1.5	-0.99	0	0.2	0	0.41	0.09	-1.05	-0.2	0	1	0	0.8	0.1	0.2	0.4	0.26	0	0.04	0	-1	0.31	0	0	0	0	0	1	0	0	0	-1	0	1.01
12		0.33	0	0	-1.08	1.3	0.04	0	1.7	1.5	0	0.8	0.34	0.5	0.5	1.57	-1	0	0.2	0	0.52	0	-1.06	-0.2	0	1	0	0.85	0.04	0.2	0.57	0.4	0	0.17	0	-1	0.98	0	0	0	-0.08	0.11	1	0	0	0	-1	0	1.1
13		0.35	0	0	-1.2	1.3	0.28	0	1.7	1.34	0	0.8	0.2	0.5	1.1	1.64	-1	0	0.2	0	0.61	0	-1.04	-0.2	0	1	0	1.22	0	0.2	0.77	0.5	0	0.3	0	-1	1.6	0	0	0	-0.8	0.53	1	0	0	0	-0.93	0	1.11
14		0.58	0	0	-1.2	1.3	0.33	0	1.7	0.68	0	0.8	0.2	0.5	1.1	1.91	-1	0	0.23	0	0.7	0	-1.04	-0.2	0	1	0	1.4	-0.1	0.2	0.99	0.71	0	0.4	0	-0.72	1.6	0	0.03	0	-1	0.93	1	0	0	0	-0.63	0	1.2
15		1.17	0.12	0	-1.2	1.3	0.42	0	1.7	0.6	0	0.8	0.29	0.5	1.1	2.23	-1	0.03	0.3	0.12	0.8	0	-1.03	-0.2	0	1	0	1.59	-0.1	0.2	1.3	0.8	0	0.4	0.03	0.17	1.6	0	0.76	0	-1	1	1	0	0	0	-0.5	0	1.2
16		1.5	0.38	0	-1.2	1.3	0.5	0	1.72	0.6	0	0.8	0.3	0.5	1.1	2.57	-1	0.39	0.36	0.41	0.83	0	-1	-0.16	0	1	0	1.7	-0.17	0.37	1.3	0.84	0	0.41	0.29	0.1	1.6	0.11	1.03	0	-1	1	1	0	0	0	-0.5	0	1.2
17		1.56	0.5	0	-1.2	1.4	0.5	0	1.8	0.6	0	0.8	0.3	0.63	1.1	2.79	-1	0.72	0.4	0.76	0.93	0.16	-0.47	0	0	1	1.45	1.76	-0.2	0.86	1.4	0.99	0	0.5	0.56	0.21	1.69	0.28	1	0	-1	1	1	0	0	0	-0.5	0	1.2
18		1.57	0.5	-0.02	-1.2	1.7	0.5	0	1.8	0.6	0	0.8	0.3	0.92	1.1	2.87	-1	0.93	0.4	0.97	1.02	0.49	0.39	0.17	0	1	2.03	2	-0.2	0.9	1.4	1	0	0.5	0.78	0.2	1.84	0.47	1	0	-1	1	1	0	0	0	-0.5	0	1.2
19		1.51	0.5	-0.11	-1.2	1.8	0.5	0	1.8	0.6	0	0.8	0.3	1	1.1	2.8	-1	1	0.4	1	1.1	0.94	0.48	0.31	0	1	2.01	2.1	-0.2	0.9	1.4	1	0	0.5	1	0.18	1.9	0.5	1	0	-1	1	1	0	0.03	0	-0.5	0.04	1.2
20		1.28	0.5	-0.24	-1.2	1.8	0.5	0	1.8	0.6	0	0.8	0.3	1	1.1	2.8	-1	1	0.4	1	1.1	1.1	0.47	0.47	0	1	2.01	2.1	-0.2	0.9	1.43	1.09	0	0.5	1	0.01	1.9	0.5	1	0	-1	1	1	0	0.17	0	-0.5	0.13	1.2
21		1.17	0.5	-0.31	-1.16	1.8	0.59	0	1.8	0.6	0	0.8	0.3	1	1.1	2.8	-1	1	0.4	1	1.19	1.18	0.47	0.5	0	1	2.01	2.1	-0.2	0.9	1.5	1.1	0	0.5	1	0	1.9	0.5	1	0	-1	1.02	1	0	0.2	0	-0.5	0.2	1.2
22		1.15	0.5	-0.4	-1.1	1.8	0.6	0	1.8	0.6	0	0.8	0.3	1	1.1	2.8	-1.16	1	0.58	1	1.2	1.2	0.47	0.63	0	1	2.01	2.1	-0.2	0.82	1.53	1.2	0	0.5	1	0	1.9	0.5	1	0	-1	1.26	1	0	0.2	0	-0.46	0.3	1.2
23		1.15	0.5	-0.4	-1.1	1.8	0.6	0.08	1.8	0.6	0.04	0.8	0.3	1	1.1	2.8	-1.2	1	0.66	1	1.29	1.2	0.47	0.7	0	1	2.01	2.1	-0.11	0.93	1.6	1.68	0	0.5	1	-0.12	1.9	0.5	1	0	-1	1.3	1	0	0.2	0	-0.36	0.3	1.2
24		1.01	0.5	-0.4	-1.1	1.8	0.6	0.19	1.8	0.6	0.1	0.78	0.3	1	1.1	2.8	-1.2	1	0.7	1	1.38	1.11	0.47	0.7	0	1	2.01	2.1	0.06	1.28	1.6	2	0	0.5	1	-0.3	1.9	0.63	1	0	-1	1.3	1	0	0.2	0	-0.2	0.3	1.2
25		0.92	0.5	-0.34	-1.1	1.8	0.6	0.3	1.71	0.6	0.1	0.57	0.3	1	1.1	2.82	-1.2	1	0.7	1	1.46	1.17	0.47	0.7	0	1	2.01	2	0.18	1.3	1.6	2	0	0.5	1	-0.3	1.9	0.77	1	0	-1	1.3	1	0	0.2	0	-0.17	0.3	1.2
26		0.87	0.5	0.11	-1.1	1.8	0.6	0.3	1.7	0.6	0.14	0.5	0.19	1	1.1	2.96	-1.2	1	0.7	1	1.5	1.2	0.47	0.73	0	1	2.01	2	0.2	1.3	1.6	2	0	0.5	1	-0.38	1.96	0.8	1	0	-1	1.3	1	0	0.2	0	0.04	0.3	1.2
27		0.86	0.5	0.08	-0.87	1.8	0.6	0.3	1.7	0.6	0.46	0.5	-0.16	1	1.1	3	-1.2	1	0.7	1	1.47	1.2	0.47	0.8	0	1	2.01	2.06	0.02	1.3	1.6	1.69	0	0.5	1	-0.37	2.1	0.8	1	0	-1	1.3	1	0	0.2	0	0.1	0.3	1.2
28		0.86	0.5	0	-0.48	1.8	0.6	0.38	1.7	0.11	0.5	0.5	-0.21	1	1.1	3	-1.2	1	0.7	1	1.39	1.2	0.47	0.8	0	1	2.01	2.13	-0.1	1.3	1.6	1.6	0	0.5	1	-0.4	2.1	0.8	1	0	-1	1.3	1	0	0.3	0	0.12	0.4	1.2
29		0.82	0.5	0	-0.02	1.8	0.6	0.6	1.7	-0.7	0.5	0.5	-0.38	1	1.1	3	-1.2	1	0.7	1	1.3	1.2	0.52	0.8	0	1	2.01	2.33	-0.1	1.3	1.6	1.76	0	0.5	1	-0.63	2.1	0.8	1	0	-1	1.3	1	0	0.3	0	0.36	0.48	1.2
30		0.73	0.5	0	0.41	1.8	0.6	0.6	1.7	-0.7	0.5	0.5	-0.46	1	1.1	3	-1.2	1	0.7	1	1.24	1.2	0.62	0.81	0	1	2.01	2.56	-0.1	1.3	1.6	2.18	0.06	0.5	1	-0.96	2.27	0.89	1	0	-1	1.3	1	0	0.3	0	0.66	0.44	1.2
31		0.71	0.5	0	0.78	1.83	0.51	0.6	1.76	-0.7	0.5	0.5	-0.53	1	1.1	2.82	-1.2	1	0.7	1	1.2	1.2	0.8	0.9	0	1.08	2.01	2.7	-0.13	1.31	1.6	2.81	0.1	0.51	1	-0.94	3	0.9	1.06	0	-1	1.3	1.16	0	0.3	0	0.97	0.4	1.2
32		0.66	0.5	0	1.13	1.99	0.5	0.6	1.84	-0.7	0.5	0.5	-0.6	1	1.1	2.57	-1.2	0.88	0.7	1	1.28	1.2	0.97	0.9	0	1.44	2.01	2.7	-0.2	1.56	1.6	3	0.18	0.64	1	0.09	3	0.9	1.1	0.16	-1	1.3	1.58	0	0.3	0	1.06	0.4	1.2
33		0.64	0.5	0	1.39	2	0.5	0.71	1.9	-0.7	0.5	0.5	-0.6	1	1.1	2.5	-1.2	-0.04	0.7	1	1.3	1.2	0.97	0.81	-0.01	1.5	2.01	2.7	-0.2	1.6	1.6	3	0.2	0.7	1.08	0.43	3	0.9	1.1	0.59	-1	1.3	1.98	0	0.3	0	1.19	0.4	1.2
34		0.64	0.5	0	1.4	2	0.46	0.89	1.9	-0.7	0.5	0.5	-0.6	1	1.1	2.5	-0.96	0	0.7	1	1.33	1.2	0.99	0.8	-0.21	1.5	1.5	2.7	-0.2	1.6	1.63	3	0.2	0.7	1.1	0.59	3	0.98	1.1	0.9	-1	1.3	2	0	0.3	0	1.27	0.4	1.2
35		0.64	0.5	0	1.41	2	0.05	0.9	1.91	-0.7	0.5	0.59	-0.37	1	1.1	2.5	-0.6	0	0.7	1	1.4	1.2	1	0.8	-0.3	1.5	2.26	2.7	-0.2	1.6	1.7	3	0.27	0.7	1.18	0.6	3	1	1.1	1	-1	1.3	2	0	0.3	0	1.51	0.4	1.2
36		0.65	0.5	0	1.5	2	-0.17	0.9	2.04	-0.69	0.6	0.8	0.06	1	1.1	2.5	-0.57	0	0.88	1	1.49	1.2	1.02	0.8	-0.3	1.5	2.9	2.7	0.01	1.62	1.73	3	0.3	0.7	1.2	0.82	3	1	1.06	1	-1	1.3	2	0	0.3	0	1.72	0.4	1.2
37		0.68	0.5	0.21	1.53	2	-0.27	0.9	2.28	-0.43	0.8	0.89	0.61	1	1.1	2.6	0.03	0.02	1	1.1	1.62	1.2	1.68	0.8	-0.3	1.5	2.9	2.7	0.49	2.13	1.87	3.17	0.3	0.7	1.21	1.23	3	1.11	1.28	1.34	-1	1.3	2	0	0.3	0	2.01	0.43	1.24
38		0.82	0.5	0.62	1.74	2	0.02	0.98	2.3	-0.24	0.97	0.9	1.03	1	1.28	3.02	1.88	0.26	1	1.38	1.77	1.2	2.06	0.8	-0.3	1.58	3.68	2.7	0.8	2.8	1.9	3.62	0.3	0.72	1.3	1.82	3	1.24	1.71	1.83	-0.54	1.57	2	0	0.3	0	2.3	0.63	1.5
39		1.17	0.51	1.13	2.01	2	0.53	1.2	2.3	-0.1	1.12	1.02	1.1	1.11	1.7	3.33	2.11	1.33	1	1.67	1.87	1.2	2.62	0.89	-0.3	1.87	4	2.7	1.11	2.8	1.9	3.98	0.39	0.9	1.38	1.99	3.24	1.47	2.03	2	0.49	1.96	2	0	0.3	0	2.64	0.83	1.69
40		1.22	0.72	1.64	2.44	2.18	1.02	1.2	2.3	0.39	1.44	1.18	1.1	1.28	1.98	3.4	2.43	1.87	1	1.93	1.99	1.2	3.11	0.99	-0.18	1.91	4	2.7	1.5	2.91	1.9	4	0.47	1.07	1.48	2	3.58	1.5	2.1	2.23	1	2	2.08	0.1	0.3	0.04	3.03	0.9	1.84
41		1.25	0.96	2	2.7	2.36	1.1	1.2	2.3	0.78	1.62	1.2	1.1	1.3	2	3.4	2.89	2	1	2	2.09	1.2	2.99	1.08	0.16	2	4	2.7	1.8	3	1.9	4	0.5	1.18	1.5	2	3.6	1.5	2.06	2.46	1.27	2	2.71	1.34	0.3	0.14	3.23	0.9	2
42		1.3	1	2.32	2.84	2.4	1.28	1.2	2.3	1	1.84	1.2	1.1	1.31	2	3.4	3.23	2	1	2.07	2.15	1.2	3.03	1.1	0.37	2	4	2.7	1.99	3	1.9	4	0.5	1.2	1.5	2.01	3.6	1.5	2.08	2.5	1.99	2	3	1.5	0.3	0.21	3.4	0.9	2
43		1.21	1	2.49	3	2.4	1.49	1.27	2.3	1	2	1.2	1.1	1.52	2	3.4	3.4	2	1	2.39	2.2	1.2	3.03	1.13	0.5	2	4	2.7	2	3	1.9	4	0.5	1.26	1.5	2.1	3.6	1.54	2.1	2.5	2	2	3	1.5	0.3	1.88	3.4	0.91	2
44		1.16	1	2.5	3	2.4	1.5	1.3	2.33	1	2	1.2	1.23	1.6	2	3.4	3.53	2	1.11	2.5	2.24	1.23	3.03	1.2	0.5	2	4	2.77	2	3	1.9	4	0.5	1.32	1.5	2.1	3.6	2.01	2.17	2.5	2	2.03	3	1.5	0.3	3.89	3.4	1	2
45		1.44	1	2.5	3.1	2.4	1.72	1.3	2.58	1.04	2	1.2	1.64	1.6	2	3.41	4	2.1	1.22	2.69	2.3	2.08	3.05	1.2	0.58	2.02	4	3.07	2	3	2.06	4	0.57	1.4	1.5	2.1	3.69	2.1	2.57	2.5	2	2.26	3	1.5	0.46	3.95	3.48	1.07	2.06
46		1.83	1	2.5	3.1	2.43	1.99	1.43	2.69	1.52	2	1.2	2.02	1.6	2	3.5	4	2.22	1.46	2.91	2.36	2.4	3.3	1.2	0.64	2.37	4	3.1	2.08	3.11	2.21	4	0.78	1.4	1.58	2.29	3.78	2.11	2.91	2.5	2	2.47	3.22	1.52	0.53	3.95	3.6	1.12	2.31
47		1.97	1	2.72	3.23	2.69	2.3	1.5	2.7	2.12	2.17	1.22	2	1.6	2	3.5	4	2.38	1.73	3.28	2.41	2.4	3.7	1.19	0.93	2.5	4	3.19	2.29	3.8	2.33	4	0.94	1.48	1.7	2.7	3.99	2.37	3.14	2.79	2	2.5	3.88	1.7	0.77	3.95	3.6	1.2	2.54
48		2.03	1	3.15	3.46	2.74	2.36	1.5	2.7	2.8	2.35	1.39	2	1.6	2	3.5	4	2.4	2.1	3.71	2.5	2.4	3.64	1.1	1	2.51	4	3.2	2.3	3.8	2.4	4	1	1.58	1.91	3.03	4	2.61	3.3	3	2	2.5	4	2.03	0.96	3.95	3.6	1.23	2.7
49		2.19	1.18	3.49	3.6	2.97	2.5	1.63	2.88	2.8	2.44	1.57	2.18	1.6	2.08	3.5	4	2.42	2.41	4	2.56	2.4	3.63	1.1	1	2.67	4	3.26	2.3	3.8	2.43	4	1.03	1.69	2.09	3.39	4	2.87	3.6	3	2	2.5	4	2.23	1	3.95	3.74	1.3	2.76
50		2.36	1.4	3.5	3.6	3	2.5	1.7	3	2.8	2.63	1.6	2.47	1.6	2.24	3.5	4	2.59	2.97	4	2.66	2.4	3.63	1.1	1	2.7	4	3.34	2.3	3.8	2.5	4	1.1	1.89	2.46	3.5	4	3	3.7	3	2	2.5	4	2.3	1	3.95	3.97	1.3	2.98
51		2.4	1.47	3.5	3.6	3	2.5	1.7	3	2.8	2.83	1.6	2.5	1.6	2.3	3.5	4	2.6	3.43	4	2.77	2.4	3.63	1.1	1	2.7	4	3.4	2.3	3.8	2.5	4	1.1	2	2.66	3.5	4	3	3.7	3	2	2.5	4	2.42	1	3.95	4	1.24	3
52		2.43	1.5	3.5	3.6	3	2.51	1.76	3	2.8	3	1.6	2.5	1.6	2.3	3.44	4	2.6	3.5	4	2.81	2.4	3.63	1.1	1	2.7	4	3.4	2.3	3.8	2.5	4	1.1	2	2.9	3.5	4	3	3.77	3	2	2.58	4	2.5	1	3.95	4	1.14	3
53		2.44	1.5	3.5	3.73	3	2.6	1.82	3	2.8	3	1.6	2.5	1.6	2.3	3.5	4	2.6	3.5	4	2.9	2.4	3.63	1.1	1	2.7	4	3.4	2.3	3.8	2.5	4	1.1	2.04	3.18	3.5	4	3	3.7	3	2	2.78	4	2.57	1.01	3.95	4	1.1	3
54		2.51	1.5	3.5	3.8	3	2.6	1.96	3	2.8	3	1.6	2.5	1.6	2.3	3.5	4	2.6	3.5	4	2.9	2.4	3.63	1.16	1	2.7	4	3.4	2.38	3.8	2.5	4	1.1	2.1	3.2	3.5	4	3	3.7	3	2	2.8	4	2.73	1.1	3.95	4	1.01	3
55		2.61	1.5	3.51	3.98	3	2.6	2	3	2.8	3	1.6	2.5	1.6	2.3	3.5	4	2.6	3.5	4	2.9	2.53	3.61	1.28	1	2.82	4	3.4	2.4	3.8	2.5	4	1.1	2.1	3.02	3.5	4	3	3.7	3	2	2.8	4	2.8	1.1	3.95	4	0.82	3
56		2.65	1.5	3.87	4	3	2.71	2	3.09	2.8	3	1.6	2.5	1.6	2.3	3.54	4	2.72	3.5	4	2.99	2.6	3.64	1.3	1	3	4	3.4	2.44	3.8	2.53	4	1.1	2.1	3.15	3.51	4	3	3.77	3	2	2.8	4	2.81	1.18	3.95	4	0.7	3
57		2.67	1.5	4	4	3	2.93	2	3.17	2.8	3	1.6	2.5	1.6	2.3	3.52	4	2.98	3.5	4	3	2.6	3.68	1.3	1.02	3	4	3.4	2.5	3.8	2.6	4	1.17	2.1	3.2	3.68	4	3	3.8	3	2	2.8	4	2.9	1.2	3.95	4	0.7	3
58		2.68	1.5	4	4	3	3	2	3.22	2.8	3	1.6	2.5	1.76	2.3	3.5	4	3	3.5	4	3	2.6	3.68	1.3	1.36	3	4	3.4	2.5	3.8	2.6	4	1.2	2.1	3.2	3.7	4	3	3.8	3	2	2.8	4	2.9	1.2	3.95	4	0.74	3
59		2.71	1.5	4	4	3	3	2	3.3	2.8	3	1.63	2.5	2.02	2.3	3.5	4	3	3.5	4	3.01	2.6	3.68	1.3	1.72	3	4	3.4	2.5	3.8	2.6	4	1.2	2.04	3.2	3.7	4	3.03	3.8	3	2	2.8	4	2.9	1.2	3.95	4	0.8	3
60		2.73	1.5	4	4	3	3	2	3.4	2.8	3	1.8	2.5	2.1	2.3	3.5	4	3	3.5	4	3.1	2.6	3.68	1.3	1.99	3	4	3.4	2.54	3.8	2.6	4	1.2	2	3.2	3.7	4	3.1	3.8	3	2	2.8	4	2.9	1.2	3.95	4	0.8	3
61		2.75	1.5	4	4	3	3	2	3.4	2.8	3	1.8	2.5	2.1	2.3	3.5	4	3	3.5	4	3.1	2.6	3.68	1.37	2	3	4	3.4	2.6	3.8	2.6	4	1.2	2	3.2	3.7	4	3.1	3.86	3	2	2.8	4	2.9	1.2	3.95	4	0.8	3
62		2.75	1.5	4	4	3	3	2	3.4	2.8	3	1.8	2.5	2.1	2.3	3.5	4	3	3.5	4	3.19	2.6	3.68	1.4	2	3	4	3.4	2.6	3.8	2.6	4	1.2	2	3.2	3.7	4	3.1	3.9	3	2	2.8	4	2.9	1.22	3.95	4	0.8	3
63		2.75	1.68	3.91	3.8	3	3	1.99	3.4	2.8	3	1.8	2.5	2.1	2.3	3.41	4	3	3.5	4	3.2	2.6	3.68	1.4	2	3	4	3.4	2.6	3.8	2.6	4	1.2	2	3.2	3.66	4	3.1	3.9	3	2	2.8	4	2.98	1.3	3.95	4	0.8	3
64		2.75	1.98	3.23	3.7	3	3	1.74	3.4	2.84	3.13	1.8	2.68	2.1	2.3	3.4	4	3	3.5	4	3.2	2.6	3.68	1.4	2	3	4	3.44	2.6	3.8	2.6	4	1.2	2.04	3.2	3.5	4	3.13	3.9	3	2	2.8	4	3	1.3	3.95	4	0.8	3
65		2.72	2.1	2.6	3.87	3	3	1.7	3.4	3.16	3.34	1.8	2.84	2.1	2.3	3.4	4	3	3.5	4	3.2	2.6	3.68	1.4	2	3	4	3.5	2.66	3.8	2.6	4	1.2	2.19	3.2	3.5	3.81	3.2	3.9	3	2	2.8	4	3	1.3	3.95	4	0.8	3
66		2.69	2.13	2.12	4	3	3	1.7	3.4	3.2	3.48	1.8	3	2.1	2.3	3.5	4	3	3.5	4	3.21	2.6	3.79	1.4	2	3	3.88	3.5	2.7	3.8	2.6	4	1.28	2.2	3.2	3.5	3.51	3.2	3.9	3	2	2.83	4	3	1.37	3.95	4	0.8	3
67		2.67	2.2	2	4	3	3	1.7	3.4	3.2	3.5	1.8	3	2.1	2.3	3.5	4	3	3.5	4	3.3	2.6	3.83	1.4	2	3	2.96	3.5	2.7	3.8	2.6	4	1.3	2.2	3.2	3.5	3.5	3.2	3.9	3	2	2.98	4	3.07	1.4	3.95	4	0.89	3
68		2.51	2.2	2	4	3	3	1.7	3.4	3.2	3.5	1.8	3	2.1	2.3	3.34	4	3	3.5	4	3.3	2.6	3.72	1.4	2	3	3.06	3.5	2.7	3.98	2.6	4	1.3	2.2	3.2	3.5	3.5	3.2	3.9	3	2	3	4	3.18	1.4	3.95	4	0.95	3
69		2.18	2.2	2	4	3	3	1.7	3.4	3.2	3.5	1.8	3	2.1	2.3	3.17	4	3	3.5	4	3.3	2.6	3.67	1.4	2	3	3.06	3.5	2.7	4	2.6	4	1.3	2.2	3.2	3.5	3.5	3.2	3.9	3	2	3	4	3.2	1.4	3.95	4	1.12	3
70		2.11	2.2	2	4	3	3.01	1.7	3.4	3.2	3.5	1.8	3	2.1	2.3	3	4	3	3.5	4	3.3	2.6	3.87	1.48	2	3	3.06	3.5	2.7	4	2.6	4	1.3	2.2	3.2	3.5	3.5	3.2	3.9	3	2	3	4	3.2	1.4	3.95	4	1.19	3
71		2.19	2.26	2	4	3	3.1	1.64	3.4	3.2	3.5	1.8	3	2.04	2.3	2.93	4	3	3.5	4	3.39	2.6	3.65	1.5	2.21	3	3.06	3.5	2.67	4	2.62	4	1.3	2.2	3.2	3.46	3.5	3.2	3.9	3	2	3	4	3.2	1.4	3.95	4	0.94	3
72		2.11	2.3	2	3.89	3	3.1	1.52	3.4	3.2	3.5	1.8	3	1.79	2.3	2.7	4	3	3.53	4	3.4	2.6	3.57	1.5	2.72	3	3.06	3.5	2.6	4	2.7	4	1.3	2.2	3.2	2.37	3.5	3.2	3.9	3	2	3	4	3.27	1.4	3.95	3.9	0.64	2.99
73		2.1	2.3	2	3.78	3	3.1	1.5	3.4	3.2	3.39	1.8	3	1.62	2.3	2.7	4	3	3.61	4	3.4	2.6	3.54	1.5	3	3	2.59	3.5	2.6	4	2.7	4	1.3	2.2	3.2	1.8	3.5	3.2	3.9	3	2	3	4	3.3	1.41	3.95	3.66	0.6	2.9
74		2.21	2.3	2.02	3.62	3	3.1	1.5	3.4	3.2	3.17	1.8	3	1.6	2.3	2.7	4	3	3.76	4	3.39	2.6	3.55	1.5	3	3	2.38	3.5	2.62	4	2.7	4	1.32	2.18	3.2	1.67	3.5	3.2	3.9	3	2	3	4	3.36	1.56	3.95	3.57	0.6	2.9
75		2.28	2.3	2.37	3.53	3	3.19	1.5	3.39	3.2	2.96	1.8	2.7	1.6	2.3	2.73	4	3	3.81	4	3.32	2.57	3.57	1.5	3	3	2.47	3.5	2.7	4	2.67	4	1.4	2.07	3.2	1.94	3.46	3.2	3.9	3	2	3	4	3.4	2.2	3.95	3.26	0.6	2.9
76		2.14	2.13	2.5	3.22	3	3.2	1.44	3.29	3.14	2.78	1.77	2.3	1.58	2.06	2.93	3.69	3	3.97	4	3.4	1.46	2.4	1.41	3	3	2.47	3.43	2.62	3.96	1.73	4	1.4	1.91	3.2	2	3.1	3.2	3.5	3	2	2.96	3.98	3.4	1.99	3.95	2.59	0.6	2.87
77		1.81	1.79	2.5	2.6	2.73	3.16	1.43	3.2	2.26	2.57	1.66	2.09	1.46	1.73	2.67	1.23	2.97	3.92	4	3.4	0.82	0.37	1.3	2.81	3	2.47	3.4	2.36	3.27	1.01	4	1.4	1.69	3.2	1.84	2.08	3.12	2.54	3	1.98	2.82	3.17	3.4	1.7	3.95	0.47	0.6	2.72
78		1.63	1.71	2.5	0.9	2.02	3.01	1.5	3.2	2.1	2.38	1.6	1.96	1.4	1.7	1.98	-0.63	2.42	3.93	4	3.4	0.7	-0.1	1.3	2.43	3	2.47	3.4	2.3	3.1	1.01	4	1.4	1.03	3.2	1.38	1.8	3	2.8	3	1.23	2.59	2.44	3.4	1.7	3.95	-0.47	0.6	2.77
79		1.55	1.8	2.5	0.9	1.77	3	1.5	3.23	2.1	2.19	1.6	2.09	1.4	1.7	1.77	0.57	2.2	3.93	4	3.46	0.7	0.05	1.3	2.12	3	2.47	3.49	2.3	3.1	1.47	4	1.4	0.73	3.2	1.23	1.8	3	2.94	3	0.04	2.5	2.07	3.4	1.7	3.95	-0.04	0.6	3.02
80		1.77	2	2.5	1.44	1.76	3	1.59	3.3	2.1	2.02	1.67	2.1	1.4	1.7	2.52	2.72	2.2	3.62	4	3.5	0.61	0.43	1.3	2	3.01	2.47	3.6	2.37	3.21	1.8	4	1.4	0.5	3.2	2.25	1.8	3	3.12	3	-0.94	2.5	2	3.45	1.7	3.95	1.42	0.72	3.2
81		1.93	2.1	2.5	3.52	1.98	3	1.64	3.3	2.27	2	1.7	2.1	1.4	1.7	2.8	2.98	2.2	3.76	3.94	3.5	0.6	1.02	1.3	2	3.18	2.47	3.6	2.59	3.63	1.86	4	1.4	0.5	3.19	3	2.24	3.08	3.34	3	-0.97	2.63	2	3.5	1.72	3.95	1.81	0.96	3.2
82		2.08	2.1	2.53	3.8	2.04	3	2.17	3.3	2.8	2	1.7	2.1	1.4	1.7	2.8	3.31	2.2	3.99	3.64	3.5	0.6	1.25	1.39	2	3.2	2.47	3.6	2.6	3.7	2	4	1.4	0.91	3.1	3	3.05	3.26	3.48	3	0.27	2.94	2	3.5	1.81	3.95	2.26	1.01	3.2
83		2.1	2.14	2.87	3.8	2.23	3	2.2	3.3	2.9	2	1.7	2.1	1.47	1.7	2.87	4	2.2	4	3.5	3.57	0.74	2.73	1.4	2	3.2	2.47	3.6	2.6	3.7	2.1	4	1.4	1.4	3.1	3	3.2	3.3	3.5	3	1.84	3	2.26	3.52	1.97	3.95	2.52	1.13	3.2
84		2.13	2.2	3	3.8	2.39	3.17	2.2	3.3	2.9	2	1.7	2.1	1.71	1.7	3	4	2.2	4	3.5	3.6	0.94	1.8	1.4	2	3.2	2.47	3.5	2.6	3.7	2.1	4	1.4	1.46	3.11	3	3.23	3.3	3.5	3	2	3	2.76	3.62	2.1	3.95	2.87	1.26	3.2
85		2.18	2.24	3	3.8	2.4	3.2	2.2	3.3	2.9	2.2	1.7	2.1	1.8	1.7	3.09	4	2.2	4	3.5	3.6	1	1.07	1.4	2	3.2	2.47	3.5	2.69	3.7	2.1	4	1.4	1.5	3.2	3	3.3	3.34	3.5	3	2.29	3	2.97	3.79	2.1	3.95	3	1.3	3.2
86		2.22	2.3	3	3.8	2.4	3.2	2.2	3.3	2.9	2.39	1.7	2.1	1.67	1.7	3.1	4	2.2	4	3.5	3.56	1	1.07	1.49	2	3.2	2.47	3.5	2.7	3.7	2.13	4	1.4	1.5	3.2	3	3.32	3.4	3.46	3	2.5	3	3	3.8	2.1	3.95	3	1.3	3.2
87		2.35	2.38	3	3.8	2.4	3.2	2.2	3.3	2.9	2.4	1.7	2.1	1.61	1.7	3.1	4	2.2	4	3.5	3.58	1.13	1.07	1.5	2	3.2	2.47	3.5	2.7	3.7	2.33	4	1.4	1.5	3.3	3	3.4	3.4	3.4	3	2.5	3	3	3.8	2.12	3.95	3	1.3	3.2
88		2.42	2.5	3	3.8	2.4	3.2	2.2	3.37	2.9	2.4	1.7	2.1	1.7	1.7	3.1	4	2.2	4	3.5	3.6	1.99	1.37	1.5	2	3.2	2.8	3.58	2.7	3.7	2.51	4	1.4	1.5	3.3	3.02	3.4	3.4	3.44	3	2.5	3	3	3.8	2.2	3.95	3	1.33	3.2
89		2.51	2.5	3	3.8	2.4	3.2	2.2	3.4	2.9	2.46	1.7	2.1	1.7	1.7	3.1	4	2.2	4	3.61	3.6	2.01	1.53	1.5	2.23	3.2	3.94	3.68	2.77	3.7	2.6	4	1.4	1.5	3.3	3.5	3.4	3.4	3.5	3	2.5	3	3	3.8	2.2	3.95	3	1.4	3.2
90		2.59	2.51	3	3.8	2.4	3.2	2.2	3.4	2.88	2.63	1.7	2.1	1.7	1.7	3.1	4	2.2	4	4	3.62	2.2	1.56	1.46	2.67	3.2	3.94	3.7	2.8	3.7	2.62	4	1.4	1.5	3.3	3.8	3.4	3.4	3.5	3	2.5	3	3	3.8	2.22	3.95	3	1.43	3.2
91		2.69	2.6	3	3.8	2.4	3.22	2.2	3.4	2.29	2.88	1.7	2.1	1.7	1.7	3.1	4	2.2	4	4	3.7	2.36	1.56	1.51	3.01	3.2	3.94	3.7	2.93	3.7	2.7	4	1.4	1.53	3.3	3.8	3.4	3.4	3.5	3	2.5	3	3	3.8	2.3	3.95	3.04	1.5	3.28
92		2.79	2.6	3	3.8	2.4	3.4	2.2	3.4	1.9	3	1.7	2.1	1.77	1.77	3.1	4	2.2	4	4	3.7	2.4	1.56	1.68	3.42	3.2	3.94	3.73	3.08	3.7	2.7	4	1.4	1.6	3.3	3.8	3.4	3.4	3.5	3	2.5	3	3	3.8	2.3	3.95	3.18	1.37	3.3
93		2.73	2.6	3	3.8	2.4	3.4	2.2	3.4	1.9	3	1.7	2.1	1.8	2.11	3.1	4	2.2	4	4	3.7	2.4	1.56	1.8	3.5	3.2	3.94	3.96	3.1	3.7	2.7	4	1.4	1.6	3.3	3.8	3.4	3.4	3.5	3	2.5	3	2.97	3.8	2.3	3.95	3.02	1.21	3.3
94		2.78	2.6	3	3.8	2.4	3.4	2.2	3.4	1.9	3	1.63	2.1	1.8	2.36	3.12	4	2.2	4	4	3.7	2.4	1.72	1.8	3.5	3.19	3.94	4	3.16	3.7	2.7	4	1.4	1.59	3.3	3.8	3.4	3.4	3.5	3	2.5	3	2.97	3.8	2.3	3.95	3.19	1.09	3.3
95		2.93	2.6	3	3.8	2.32	3.4	2.2	3.4	1.9	3	1.6	2.1	1.61	2.41	3.28	4	2.2	4	4	3.7	2.4	1.86	1.8	3.5	3.04	3.94	4	3.2	3.7	2.7	4	1.43	1.5	3.21	3.8	3.4	3.4	3.5	3	2.5	3	3	3.8	2.3	3.95	3.2	0.96	3.3
96		2.93	2.6	3.09	3.8	2.29	3.4	2.13	3.4	1.9	2.94	1.6	2.1	1.44	2.5	3.24	4	2.2	4	4	3.7	2.4	1.86	1.8	3.5	2.96	3.94	4	3.2	3.7	2.7	4	1.5	1.5	3.01	3.8	3.4	3.4	3.5	3	2.5	3	3	3.8	2.3	3.95	3.06	0.9	3.3
97		2.93	2.6	3.3	3.77	2.16	3.4	2.1	3.4	1.9	2.72	1.6	2.13	1.36	2.5	3.1	4	2.2	4	4	3.7	2.4	1.85	1.8	3.5	3	3.94	4	3.2	3.7	2.7	4	1.5	1.5	2.91	3.8	3.4	3.4	3.5	3	2.5	3	3	3.8	2.3	3.95	2.18	0.9	3.28
98		2.93	2.6	3.3	3.5	2.1	3.4	2.03	3.4	1.9	2.46	1.53	2.2	1.1	2.5	3.1	4	2.2	4	4	3.7	2.4	1.76	1.8	3.54	2.83	3.94	4	3.2	3.7	2.7	3.94	1.5	1.43	2.73	3.77	3.4	3.4	3.5	3	2.5	3	2.84	3.8	2.3	3.95	0.37	0.9	3.2
99		2.93	2.6	3.3	3.3	2.1	3.3	2	3.4	1.9	2.16	1.5	2.2	0.78	2.5	3.1	4	2.2	4	4	3.78	2.4	1.74	1.85	3.58	2.8	3.94	4	3.2	3.7	2.7	3.89	1.5	1.3	2.67	3.38	3.4	3.4	3.5	3	2.5	3	2.23	3.8	2.37	3.95	-1.32	0.9	3.2
100		2.93	2.6	3.3	3.23	2.08	3.3	2	3.4	1.9	1.98	1.5	2.2	0.69	2.5	3.1	4	2.2	4	4	3.8	2.37	1.74	1.9	3.04	2.71	3.94	4	3.2	3.7	2.7	3.8	1.5	1.3	2.6	3.3	3.4	3.4	3.5	3	2.5	3	2	3.8	2.4	3.95	-1.31	0.79	3.2
101		2.93	2.6	3.46	2.93	2	3.3	2	3.4	1.9	1.79	1.5	2.26	0.6	2.5	3.12	4	2.2	4	4	3.8	2.24	1.72	1.9	2.64	2.6	3.66	4	3.04	3.7	2.73	3.98	1.5	1.24	2.52	3.3	3.4	3.4	3.5	3	2.5	3	2	3.88	2.4	3.95	-1.43	0.64	3.2
102		2.82	2.6	3.93	2.52	2	3.32	2	3.4	1.83	1.63	1.5	2.3	0.6	2.48	2.56	4	2.2	4	4	3.8	1.89	1.14	1.9	2.6	2.5	2.12	4	2.81	3.7	2.87	4	1.5	1.09	2.5	3.3	3.4	3.4	3.5	3	2.5	3	2	3.9	2.4	3.95	-1.86	0.47	3.2
103		2.75	2.6	4	2.02	2	3.4	2	3.4	1.69	1.4	1.46	2.3	0.4	2.16	2.5	4	2.2	4	4	3.8	0.44	1.1	1.89	2.45	2.5	2	4	2.58	3.77	2.9	4	1.5	0.92	2.44	3.3	3.4	3.4	3.45	3	2.5	3	2	3.9	2.4	3.95	-2.68	0.34	3.2
[truncated: 74 more columns]
