# Supplementary material for: Not As Good as You Think? Trait Positive Emotion Is Associated with Increased Self-Reported Empathy but Decreased Empathic Performance
Source: PLoS One. 2014 Oct 29;9(10):e110470. doi: 10.1371/journal.pone.0110470 (PMC4212943; doi:10.1371/journal.pone.0110470)
Supplement: File S1 — EEW_ANOTATED.sav is the dataset with scores of trait emotion, subjective empathy, and objective empathy. EARatings_ForEachTarget.xls contains the continuous emotion ratings from each video’s target (averaged across every 2 seconds). Targets are listed across the top, which include: high negative, low negative, high positive, and low positive. The other four EARatings excel files are the participants’ (from the current sample) continuous emotion ratings of how they perceived each target to be feeling from second-to-second. Participant IDs are listed along the top of each file. (ZIP) [file pone.0110470.s001.zip › Devlin.Ong.Zaki.Gruber_PLOSONEData/EARatings_LowNegativeVideo.xls]

## Sheet: EARatings_LowNegativeVideo.csv
	Participant ID	5	6	7	8	9	10	11	12	13	14	15	16	17	18	19	20	21	22	23	24	25	26	27	28	29	30	31	32	33	34	35	36	37	38	39	40	41	42	43	44	45	46	47	48	49	50	51	52
Time (in sec)
1		0	0	0	0	0	0	0	0	0	0	0	0	0	0	0	0	0	0	0	0	0	0	0	0	0	0	0	0	0	0	0	0	0	0	0	0	0	0	0	0	0	0	0	0	0	0	0	0
2		0	0	0	0	0	0	0	0	0	0	0	0	0	0	0	0	0	0	0	0	0	0	0	0	0	0	0	0	0	0	0	0	0	0	0	0	0	0	0	0	0	0	0	0	0	0	0	0
3		0	0	0	0	0	0	0	0	0	0	0	0	0	0	0	0	0	0	0	0	0	0	0	0	0	0	0	0	0	0	0	0	0	0	0	0	0	0	0	0	0	0	0	0	0	0	0	0
4		-0.24	0	0	0	0	0	-0.02	0	0	0	0	0	-0.04	0	0	0	0	0	0	0.08	0	0	0	0	0	0	0	0	0	-0.08	0	0	0	0	0	0	0	0	0	0	0	0	0	0	0	0	0	-0.11
5		-0.52	0	0	0	0	0	-0.34	0	-0.12	0	0	0	-0.1	0	0	0	0	0	0	0.1	0	0	0	0	0	0	0	-0.02	-0.01	-0.49	0	0	0	0	0	0	0	0	0	-0.01	0	0	0	0	0	0	0	-0.26
6		-0.6	0	0	0	0	0	-0.6	-0.1	-0.42	0	-0.01	0	-0.1	0	0	0	0	0	0	0.1	-0.01	0	0	0	0	0	0	-0.17	-0.37	-1.73	0	0	0	0	-0.17	0	0	0	0	-0.77	0	0	0	0	0	0	0	-0.38
7		-0.6	0	-0.17	0	0	-0.33	-0.6	-0.17	-0.5	0	-0.1	-0.03	-0.1	0	0	0	0	-0.07	0	0.01	-0.23	-0.02	-0.04	0	-0.08	0	0	-0.23	-0.7	-2.02	-0.02	0	0	0	-0.36	0	0	-0.01	0	-2.13	0	0	0	0	0	-0.06	0	-0.4
8		-0.6	-0.12	-0.59	-0.1	-0.07	-1.2	-0.6	-0.2	-0.5	0	-0.14	-0.34	-0.26	0	0	0	0	-0.71	-0.02	-0.2	-0.48	-0.25	-0.19	-0.08	-0.62	-0.03	0	-0.64	-0.83	-2.31	-0.26	-0.06	-0.03	0	-0.7	0	0	-0.18	0	-2	0	0	0	0	0	-0.32	0	-0.48
9		-0.6	-0.41	-0.92	-0.38	-0.1	-1.23	-0.6	-0.2	-0.5	0	-0.28	-0.4	-0.48	0	-0.49	0	0	-1.42	-0.26	-0.22	-0.59	-0.57	-0.2	-0.33	-1.06	-1.03	0	-1	-0.9	-2.4	-0.3	-0.58	-0.19	0	-0.97	0	0	-0.49	0	-2	-0.04	0	0	0	0	-0.53	0	-0.5
10		-0.67	-0.5	-1.22	-0.72	-0.14	-1.38	-0.6	-0.2	-0.5	0	-0.3	-0.4	-0.5	0	-1.37	0	0	-1.5	-0.46	-0.3	-0.71	-0.61	-0.2	-0.54	-1	-1.41	0	-1.08	-0.9	-2.38	-0.37	-0.6	-0.31	0	-1	0	-0.11	-0.77	0	-2	-0.41	0	0	0	0	-0.63	0	-0.5
11		-0.7	-0.5	-1.33	-1	-0.2	-1.4	-0.6	-0.2	-0.5	0	-0.3	-0.4	-0.5	0	-1.4	0	0	-1.5	-0.5	-0.3	-0.8	-0.62	-0.23	-0.6	-1	-1.43	0	-1.03	-0.9	-2.26	-0.4	-0.6	-0.4	0	-1	-0.02	-0.36	-0.93	0	-2	-0.81	0	0	0	0	-0.82	0	-0.53
12		-0.7	-0.5	-1.4	-1.1	-0.3	-1.45	-0.64	-0.2	-0.5	0	-0.3	-0.5	-0.43	0	-1.4	0	0	-1.5	-0.5	-0.3	-0.9	-0.62	-0.3	-0.6	-1	-1.53	0	-1.01	-0.9	-2.2	-0.4	-0.6	-0.4	0	-1	-0.16	-0.5	-0.95	0	-2	-1	0	0	0	0	-1	0	-0.6
13		-0.7	-0.5	-1.4	-1.2	-0.34	-1.5	-0.7	-0.2	-0.5	0	-0.38	-0.5	-0.23	0	-1.4	0	0	-1.5	-0.5	-0.3	-0.9	-0.69	-0.3	-0.6	-1	-2.34	0	-1.1	-0.9	-2.2	-0.53	-0.6	-0.4	0	-1	-0.52	-0.5	-0.9	0	-2	-1	0	0	0	0	-1	0	-0.6
14		-0.7	-0.5	-1.4	-1.32	-0.4	-1.5	-0.7	-0.2	-0.5	0	-0.4	-0.5	-0.07	0	-1.4	0	0	-1.5	-0.5	-0.3	-0.9	-0.79	-0.3	-0.6	-1	-2.35	0	-1.1	-0.9	-1.91	-0.88	-0.6	-0.4	0	-1	-0.91	-0.5	-0.9	0	-2	-1	0	0	0	0	-1	0	-0.6
15		-0.7	-0.5	-1.4	-1.51	-0.4	-1.5	-0.7	-0.2	-0.5	0	-0.4	-0.5	0.06	0	-1.4	0	0	-1.5	-0.5	-0.19	-0.9	-0.81	-0.3	-0.6	-1	-2.35	0	-1.1	-0.9	-0.46	-0.86	-0.6	-0.4	0	-1	-1	-0.5	-0.9	0	-2	-1	0	0	0	0	-1	0	-0.6
16		-0.7	-0.5	-1.4	-1.6	-0.4	-1.41	-0.7	-0.2	-0.5	0	-0.4	-0.5	0.16	0	-1.43	0	0	-1.5	-0.5	-0.03	-0.9	-0.81	-0.3	-0.6	-1	-1.6	0	-1.09	-0.7	-0.16	-0.49	-0.6	-0.4	0	-1	-1	-0.5	-0.79	0	-1.96	-1	0.08	0	0.07	0	-1	0	-0.6
17		-0.7	-0.5	-1.21	-1.6	-0.4	-0.86	-0.7	-0.2	-0.5	0	-0.4	-0.5	0.4	0	-1.46	0	0.06	-1.5	-0.5	0.06	-0.86	-0.21	-0.17	-0.6	-1	2.18	0.18	-0.86	-0.41	0.12	0.14	-0.56	-0.36	0	-1	-1	-0.5	-0.69	0	-0.47	-1	0.4	0	0.26	0	-1	0	-0.6
18		-0.66	-0.5	-0.76	-1.64	-0.4	0.2	-0.7	-0.2	-0.33	-0.01	-0.4	-0.5	0.5	0	-1.05	0	0.2	-1.5	-0.5	0.2	0.2	-0.15	0.03	-0.6	-1	2.18	0.3	-0.61	-0.73	0.39	0.53	-0.29	-0.3	0	-0.91	-1	-0.48	-0.51	0	1.8	-0.76	0.4	0	0.3	0	-1.03	0.14	-0.6
19		-0.6	-0.5	-0.8	-1.88	-0.42	0.17	-0.7	-0.3	-0.34	-0.17	-0.4	-0.43	0.43	0	-1	0	0.16	-1.44	-0.5	0.3	0.4	-0.6	0.01	-0.57	-1	2.48	0.11	-0.33	-1.31	0.45	0.53	-0.2	-0.42	0	-0.9	-1	-0.4	-0.43	0	1.98	-0.6	0.12	0	0.3	0	-1.23	0.08	-0.6
20		-0.6	-0.72	-0.96	-2	-0.79	-0.59	-0.7	-0.3	-0.58	-0.39	-0.4	-0.5	0.11	0	-1.01	0	0.1	-1.04	-0.5	0.21	0.4	-0.79	-0.17	-0.29	-1	2.61	-0.1	-0.07	-1.64	-0.89	-0.29	-0.2	-0.64	0	-1	-1	-0.36	-0.73	0	0.99	-0.6	-0.42	0	0.3	0	-1.55	-0.12	-0.67
21		-0.6	-0.97	-1.07	-2.08	-0.99	-0.94	-0.7	-0.3	-0.86	-0.5	-0.4	-0.5	-0.14	-0.11	-1.33	-0.28	0.06	-1	-0.5	0.11	0.4	-0.79	-0.27	0	-1	1.92	-0.2	-0.18	-1.8	-1.02	-0.6	-0.2	-0.79	0	-1	-1	-0.3	-0.92	0	-1.5	-0.6	-0.5	0	0.3	0	-1.84	-0.31	-0.72
22		-0.6	-1.1	-1.52	-2.37	-1	-1	-0.96	-0.33	-1.04	-0.52	-0.4	-0.5	-0.2	-1.12	-1.72	-0.97	-0.27	-1.03	-0.5	0.1	0.37	-0.81	-0.42	-0.04	-1	-1.84	-0.44	-0.58	-1.8	-1.1	-0.79	-0.2	-0.92	-0.03	-1	-1	-0.3	-1.04	-0.02	-1.96	-0.6	-0.5	-0.04	0.18	0	-2.11	-0.48	-0.81
23		-0.6	-1.3	-1.66	-2.28	-1	-1	-1.2	-0.4	-1.1	-0.71	-0.4	-0.5	-0.2	-1.09	-1.98	-1	-1.7	-1.1	-0.5	0.08	0.04	-0.93	-0.67	-0.42	-1	-2.01	-0.6	-0.89	-1.94	-1.18	-1	-0.22	-1.08	-0.21	-1	-1	-0.43	-1.1	-0.24	-2.21	-0.6	-0.7	-0.3	-0.2	0	-2.3	-0.5	-0.94
24		-0.6	-1.3	-1.44	-2.54	-1	-1.04	-1.3	-0.4	-1.1	-0.8	-0.4	-0.5	-0.2	-1	-2	-1	-2	-1.18	-0.5	-0.04	-0.23	-0.96	-0.81	-0.83	-1	-2.01	-0.75	-1	-2	-1.33	-1	-0.43	-1.1	-0.42	-1	-1	-0.58	-1.1	-0.3	-2.4	-0.65	-0.8	-0.59	-0.3	0	-2.3	-0.5	-1
25		-0.6	-1.3	-1.4	-2.84	-1.18	-1.34	-1.3	-0.4	-1.1	-0.8	-0.4	-0.5	-0.23	-1	-2	-1	-1.96	-1.3	-0.5	-0.1	-0.58	-0.96	-0.9	-0.9	-1	-2.01	-0.87	-1	-1.96	-1.5	-1.04	-0.7	-1.1	-0.74	-1	-1	-0.6	-1.1	-0.42	-2.4	-0.96	-0.8	-1.54	-0.4	0	-2.3	-0.5	-1
26		-0.6	-1.3	-1.4	-3	-1.2	-1.5	-1.3	-0.4	-1.1	-0.8	-0.4	-0.5	-0.31	-1	-2.08	-1	-1.66	-1.3	-0.5	-0.18	-0.7	-0.96	-1	-0.9	-1	-2.01	-1	-1	-1.79	-1.5	-1.52	-0.7	-1.1	-0.87	-1	-1	-0.6	-1.1	-0.66	-2.4	-1	-0.8	-1.6	-0.4	0	-2.43	-0.52	-1
27		-0.6	-1.31	-1.46	-3	-1.2	-1.68	-1.33	-0.42	-1.12	-0.8	-0.4	-0.5	-0.58	-1	-2.2	-1	-1.66	-1.3	-0.5	-0.2	-0.79	-0.96	-1.21	-0.9	-1	-1.04	-1	-1	-1.63	-1.52	-1.92	-0.7	-1.2	-1	-1	-1.02	-0.61	-1.1	-0.94	-2.4	-1	-0.8	-1.6	-0.5	0	-2.84	-0.6	-1
28		-0.62	-1.4	-1.83	-3	-1.24	-1.93	-1.5	-0.5	-1.36	-0.8	-0.4	-0.5	-1	-1	-2.2	-1	-1.63	-1.3	-0.5	-0.23	-0.8	-0.96	-1.3	-0.9	-1	-0.99	-0.97	-1.14	-1.56	-1.77	-2.42	-0.87	-1.2	-1	-1.07	-1.19	-0.73	-1.1	-1	-2.68	-1	-0.96	-1.6	-0.5	0	-3	-0.6	-1
29		-0.7	-1.4	-2.04	-3	-1.4	-2	-1.5	-0.5	-1.4	-0.8	-0.4	-0.57	-1.1	-1	-2.2	-1	-1.6	-1.3	-0.5	-0.3	-0.8	-0.99	-1.3	-0.9	-1	-0.99	-0.9	-1.2	-1.66	-1.8	-2.98	-1	-1.33	-1	-1.17	-1.3	-0.9	-1.23	-1	-2.97	-1	-1	-1.6	-0.5	-0.02	-3	-0.74	-1
30		-0.7	-1.4	-2.1	-3	-1.4	-2	-1.5	-0.5	-1.4	-0.8	-0.4	-0.6	-1.1	-1	-2.2	-1	-1.5	-1.3	-0.5	-0.3	-0.8	-1.1	-1.3	-0.9	-1	-0.99	-0.86	-1.2	-1.7	-1.84	-3	-1	-1.4	-1.11	-1.23	-1.3	-1	-1.4	-1	-3	-1	-1	-1.6	-0.5	-0.05	-3	-0.8	-1
31		-0.7	-1.4	-2.1	-3	-1.4	-2	-1.5	-0.5	-1.4	-0.8	-0.4	-0.6	-1.1	-1	-2.2	-1	-1.59	-1.3	-0.5	-0.3	-0.8	-1.14	-1.3	-0.9	-1	-0.99	-0.8	-1.2	-1.7	-1.9	-3	-1	-1.49	-1.24	-1.31	-1.3	-1	-1.4	-1	-3	-1	-1	-1.6	-0.5	-1.26	-3	-0.8	-1
32		-0.71	-1.4	-2.09	-3	-1.4	-2	-1.5	-0.5	-1.4	-0.83	-0.57	-0.6	-1.14	-1	-2.2	-1	-1.6	-1.3	-0.5	-0.37	-0.8	-1.14	-1.3	-0.9	-1	-1	-0.8	-1.2	-1.7	-1.82	-3	-1	-1.5	-1.3	-1.48	-1.3	-1	-1.4	-1	-3	-1	-1	-1.6	-0.5	-1.83	-3	-0.8	-1
33		-0.8	-1.4	-2.07	-3	-1.4	-2	-1.5	-0.5	-1.4	-0.99	-0.9	-0.6	-1.2	-1	-2.2	-1	-1.6	-1.4	-0.5	-0.4	-0.8	-1.14	-1.3	-0.9	-1	-1	-0.8	-1.31	-1.7	-1.8	-3	-1	-1.51	-1.3	-1.5	-1.3	-1	-1.4	-1	-3	-1	-1	-1.6	-0.5	-1.83	-3	-0.8	-1
34		-0.82	-1.4	-2.22	-3	-1.4	-2	-1.5	-0.5	-1.4	-1	-1	-0.6	-1.2	-1	-2.2	-1	-1.6	-1.57	-0.5	-0.4	-0.8	-1.14	-1.3	-0.9	-1	-1.14	-0.8	-1.48	-1.7	-1.8	-3	-1	-1.6	-1.3	-1.5	-1.3	-1	-1.4	-1	-3	-1	-1	-1.6	-0.5	-1.83	-3	-0.8	-1
35		-0.98	-1.4	-2.3	-3	-1.4	-2	-1.5	-0.5	-1.4	-1	-1	-0.74	-1.28	-1	-2.2	-1	-1.6	-1.67	-0.5	-0.46	-0.8	-1.14	-1.3	-1.14	-1.01	-1.85	-0.8	-1.5	-1.7	-1.8	-3	-1	-1.6	-1.3	-1.5	-1.3	-1	-1.4	-1	-3	-1	-1	-1.6	-0.5	-1.83	-3	-0.8	-1
36		-1.02	-1.4	-2.3	-3	-1.4	-2	-1.5	-0.5	-1.4	-1	-1	-0.8	-1.3	-1	-2.2	-1	-1.6	-1.7	-0.5	-0.5	-0.8	-1.14	-1.3	-1.47	-1.24	-2	-0.8	-1.5	-1.76	-1.8	-3	-1	-1.6	-1.3	-1.5	-1.3	-1	-1.4	-1	-3	-1	-1	-1.6	-0.5	-1.83	-3	-0.8	-1
37		-1.1	-1.4	-2.3	-3	-1.4	-2	-1.5	-0.5	-1.4	-1	-1	-0.8	-1.3	-1	-2.22	-1	-1.6	-1.7	-0.5	-0.5	-0.8	-1.14	-1.3	-1.5	-1.5	-2.02	-0.88	-1.5	-2.27	-1.8	-3	-1	-1.6	-1.3	-1.5	-1.3	-1	-1.4	-1	-3	-1	-1	-1.6	-0.5	-1.83	-3	-0.8	-1
38		-1.1	-1.4	-2.3	-3	-1.4	-2	-1.5	-0.55	-1.4	-1	-1	-0.8	-1.3	-1	-2.28	-1	-1.6	-1.7	-0.5	-0.5	-0.8	-1.14	-1.3	-1.5	-1.53	-2.01	-0.98	-1.5	-2.4	-1.8	-3	-1	-1.66	-1.3	-1.5	-1.3	-1	-1.4	-1	-3	-1	-1	-1.6	-0.5	-1.83	-3	-0.8	-1
39		-1.1	-1.4	-2.3	-3	-1.4	-2	-1.5	-0.6	-1.41	-1	-1	-0.8	-1.3	-1	-2.19	-1	-1.6	-1.7	-0.5	-0.5	-0.77	-1.14	-1.3	-1.5	-1.5	-2.01	-1	-1.5	-2.4	-1.8	-3	-1	-1.7	-1.3	-1.5	-1.3	-1	-1.4	-1	-3	-1	-1	-1.6	-0.5	-1.83	-3	-0.8	-1
40		-1.1	-1.4	-2.32	-3	-1.4	-2	-1.5	-0.6	-1.5	-1	-1	-0.8	-1.3	-1	-2.02	-1	-1.6	-1.7	-0.5	-0.54	-0.56	-1.14	-1.3	-1.5	-1.5	-2.01	-1.01	-1.5	-2.4	-1.47	-3.03	-1	-1.7	-1.3	-1.5	-1.3	-1	-1.46	-1	-3	-1	-1	-1.6	-0.5	-1.83	-3	-0.82	-1
41		-1.1	-1.4	-2.4	-3	-1.4	-2	-1.52	-0.6	-1.5	-1	-1	-0.8	-1.3	-1	-2	-1	-1.6	-1.7	-0.5	-0.6	-0.38	-1.14	-1.3	-1.5	-1.5	-2.01	-1.1	-1.5	-2.4	-0.7	-3.1	-1	-1.7	-1.3	-1.5	-1.3	-1	-1.54	-1	-3	-1	-1	-1.6	-0.5	-1.83	-3	-0.96	-1
42		-1.1	-1.4	-2.4	-3	-1.4	-2	-1.76	-0.6	-1.5	-1	-1	-0.8	-1.3	-1	-2	-1	-1.6	-1.7	-0.5	-0.6	-0.14	-1.14	-1.3	-1.5	-1.5	-2.01	-1.1	-1.5	-2.4	-0.7	-3.1	-1	-1.7	-1.3	-1.5	-1.3	-1	-1.6	-1	-3	-1	-1	-1.6	-0.5	-1.83	-3.1	-1	-1
43		-1.13	-1.4	-2.4	-3	-1.48	-2	-1.8	-0.6	-1.5	-1	-1	-0.8	-1.3	-1	-2	-1	-1.6	-1.7	-0.5	-0.66	0	-1.14	-1.3	-1.5	-1.5	-2.01	-1.1	-1.5	-2.4	-0.7	-3.09	-1	-1.7	-1.3	-1.5	-1.3	-1	-1.6	-1	-3	-1	-1	-1.6	-0.5	-1.83	-3.2	-1	-1
44		-1.2	-1.4	-2.4	-3	-1.5	-2.06	-1.8	-0.6	-1.5	-1	-1	-0.8	-1.3	-1	-2	-1	-1.6	-1.7	-0.5	-0.7	0	-1.14	-1.3	-1.5	-1.5	-2.01	-1.1	-1.59	-2.4	-0.7	-3	-1	-1.7	-1.3	-1.5	-1.3	-1	-1.6	-1	-3	-1	-1	-1.6	-0.5	-1.83	-3.2	-0.85	-1
45		-1.2	-1.4	-2.4	-3	-1.5	-2.21	-1.8	-0.6	-1.5	-1	-1	-0.8	-1.3	-1	-2	-1	-1.6	-1.7	-0.5	-0.76	0	-1.14	-1.3	-1.5	-1.5	-2.01	-1.1	-1.8	-2.4	-0.84	-3	-1	-1.7	-1.3	-1.5	-1.3	-1	-1.6	-1	-3	-1	-1	-1.6	-0.5	-1.83	-3.2	-0.72	-1
46		-1.2	-1.4	-2.4	-3	-1.5	-2.3	-1.83	-0.72	-1.5	-1	-1	-0.8	-1.3	-1	-2	-1	-1.6	-1.7	-0.5	-0.8	0	-1.14	-1.3	-1.5	-1.5	-2.01	-1.1	-1.8	-2.4	-1.09	-3	-1	-1.7	-1.3	-1.5	-1.3	-1	-1.6	-1	-3	-1	-1	-1.6	-0.5	-2.91	-3.2	-0.7	-1
47		-1.2	-1.4	-2.4	-3	-1.5	-2.29	-1.9	-0.89	-1.5	-1	-1	-0.8	-1.3	-1	-2	-1	-1.6	-1.7	-0.5	-0.8	0	-1.14	-1.3	-1.5	-1.5	-2.01	-1.1	-1.8	-2.4	-1.3	-3	-1	-1.7	-1.3	-1.5	-1.3	-1	-1.6	-1	-3	-1	-1	-1.6	-0.5	-3.99	-3.2	-0.7	-1
48		-1.2	-1.4	-2.4	-3	-1.5	-1.78	-1.9	-0.9	-1.5	-1	-1	-0.8	-1.3	-1	-2	-1	-1.56	-1.7	-0.5	-0.8	0	-1.14	-1.3	-1.5	-1.5	-2.01	-1.1	-1.8	-2.4	-1.4	-3	-1	-1.7	-1.3	-1.5	-1.3	-1	-1.6	-1	-3	-1	-1	-1.6	-0.5	-4	-3.2	-0.7	-1
49		-1.2	-1.4	-2.4	-3	-1.5	-1.2	-1.97	-0.9	-1.5	-1	-1	-0.8	-1.3	-1	-2	-1	-1.07	-1.7	-0.5	-0.86	0	-1.14	-1.3	-1.5	-1.5	-2.01	-1.1	-1.9	-2.4	-1.47	-3	-1	-1.7	-1.3	-1.5	-1.42	-1	-1.6	-1	-3	-1.1	-1	-1.6	-0.5	-4	-3.2	-0.7	-1
50		-1.2	-1.4	-2.4	-3	-1.5	-1.37	-2	-0.9	-1.5	-1	-1	-0.8	-1.3	-1	-2	-1	-1	-1.7	-0.5	-0.9	-0.14	-1.14	-1.3	-1.5	-1.5	-2.01	-1.1	-2	-2.4	-1.5	-3	-1	-1.77	-1.3	-1.5	-1.6	-1	-1.6	-1	-3	-1.46	-1	-1.6	-0.5	-4	-3.2	-0.7	-1
51		-1.2	-1.4	-2.4	-3	-1.56	-1.4	-2	-0.9	-1.5	-1	-1	-0.8	-1.32	-1	-2	-1	-1	-1.7	-0.5	-0.92	-0.5	-1.14	-1.3	-1.5	-1.5	-2.74	-1.1	-2	-2.4	-1.5	-3	-1	-1.8	-1.3	-1.5	-1.6	-1	-1.6	-1	-3	-1.6	-1.14	-1.6	-0.56	-4	-3.2	-0.7	-1
52		-1.2	-1.4	-2.4	-3	-1.56	-1.4	-2	-0.9	-1.5	-1	-1	-0.8	-1.44	-1	-2	-1	-1	-1.7	-0.5	-1	-0.69	-1.14	-1.3	-1.5	-1.83	-3.07	-1.1	-2	-2.4	-1.5	-3	-1	-1.8	-1.3	-1.5	-1.6	-1	-1.6	-1	-3	-1.79	-1.57	-1.6	-0.6	-4	-3.2	-0.7	-1
53		-1.2	-1.4	-2.4	-3	-1.5	-1.4	-2	-0.94	-1.5	-1	-1	-0.8	-1.56	-1	-2	-1	-1	-1.7	-0.5	-1	-0.7	-1.14	-1.33	-1.5	-2.03	-3.07	-1.17	-2	-2.4	-1.5	-3	-1	-1.8	-1.3	-1.5	-1.6	-1	-1.67	-1.2	-3	-2	-1.6	-1.6	-0.6	-4	-3.2	-0.7	-1
54		-1.2	-1.42	-2.4	-3.02	-1.5	-1.4	-2	-1	-1.5	-1	-1	-0.8	-1.6	-1	-2	-1	-1	-1.7	-0.5	-1	-0.7	-1.14	-1.4	-1.5	-2	-3.07	-1.33	-2	-2.4	-1.56	-3.01	-1	-1.8	-1.3	-1.5	-1.6	-1	-1.7	-1.3	-3	-2	-1.6	-1.6	-0.6	-4	-3.2	-0.7	-1
55		-1.2	-1.67	-2.59	-3.26	-1.5	-1.4	-2	-1	-1.5	-1	-1	-0.8	-1.68	-1	-2.03	-1	-1	-1.7	-0.5	-1.04	-0.7	-1.12	-1.49	-1.5	-2	-3.07	-1.57	-2	-2.4	-1.66	-3.13	-1	-1.8	-1.3	-1.5	-1.6	-1	-1.7	-1.26	-3	-2	-1.6	-1.6	-0.6	-4	-3.2	-0.7	-1
56		-1.2	-1.98	-2.8	-3.3	-1.5	-1.4	-2	-1	-1.5	-1	-1	-0.8	-1.7	-1	-2.19	-1	-1	-1.7	-0.5	-1.1	-0.7	-1.12	-1.6	-1.5	-2	-3.07	-1.6	-2.01	-2.4	-1.78	-3.34	-1	-1.8	-1.3	-1.5	-1.6	-1	-1.7	-1.2	-3	-2	-1.6	-1.6	-0.6	-4	-3.2	-0.7	-1
57		-1.2	-2	-2.8	-3.3	-1.5	-1.4	-2	-1	-1.51	-1	-1	-0.8	-1.7	-1	-2.19	-1	-1	-1.7	-0.5	-1.1	-0.7	-1.28	-1.6	-1.5	-2	-3.07	-1.6	-2.1	-2.4	-1.8	-3.78	-1	-1.96	-1.3	-1.5	-1.6	-1	-1.7	-1.2	-3	-2	-1.6	-1.6	-0.6	-4	-3.2	-0.7	-1
58		-1.3	-2	-2.8	-3.3	-1.5	-1.5	-2	-1	-1.71	-1	-1	-0.8	-1.7	-1	-1.88	-1	-1	-1.7	-0.5	-1.1	-0.7	-1.37	-1.6	-1.5	-2	-3.81	-1.6	-2.1	-2.4	-1.8	-4	-1	-2	-1.3	-1.5	-1.6	-1	-1.7	-1.2	-3	-2	-1.6	-1.6	-0.6	-4	-3.2	-0.7	-1
59		-1.3	-2	-2.8	-3.3	-1.5	-1.5	-2	-1	-2.06	-1	-1	-0.8	-1.7	-1	-1.7	-1	-1.1	-1.7	-0.5	-1.1	-0.7	-1.37	-1.6	-1.5	-2	-3.93	-1.6	-2.1	-2.4	-1.86	-4	-1.06	-2.07	-1.3	-1.5	-1.61	-1	-1.7	-1.2	-3	-2	-1.6	-1.6	-0.6	-3.99	-3.2	-0.79	-1
60		-1.3	-2	-2.8	-3.3	-1.5	-1.5	-2	-1.06	-2.1	-1	-1	-0.8	-1.7	-1	-1.7	-1	-1.84	-1.7	-0.5	-1.1	-0.7	-1.37	-1.6	-1.5	-2	-3.93	-1.59	-2.17	-2.6	-1.99	-4	-1.37	-2.1	-1.3	-1.5	-1.7	-1.09	-1.7	-1.2	-3	-2	-1.6	-1.6	-0.6	-3.58	-3.2	-1.02	-1
61		-1.3	-2	-2.8	-3.36	-1.5	-1.6	-2	-1.1	-2.1	-1	-1	-0.8	-1.7	-1	-1.7	-1	-1.9	-1.7	-0.5	-1.1	-0.71	-1.37	-1.67	-1.5	-2	-3.93	-1.5	-2.2	-2.7	-2	-4	-1.4	-2.1	-1.3	-1.5	-1.78	-1.1	-1.7	-1.2	-3	-2	-1.6	-1.6	-0.6	-3.51	-3.27	-1.09	-1
62		-1.3	-2	-2.8	-3.4	-1.5	-2.08	-2	-1.1	-2.1	-1	-1	-0.8	-1.7	-1.04	-1.65	-1	-1.9	-1.7	-0.5	-1.13	-1.05	-1.37	-1.7	-1.5	-2	-3.93	-1.4	-2.2	-2.7	-2	-4	-1.4	-2.1	-1.3	-1.5	-1.8	-1.1	-1.7	-1.2	-3	-2	-1.6	-1.6	-0.6	-3.51	-3.3	-0.91	-1
63		-1.3	-2	-2.8	-3.38	-1.5	-2.44	-2	-1.1	-2.1	-1	-1	-0.8	-1.86	-1.19	-1.51	-1	-1.9	-1.7	-0.5	-1.2	-1.3	-1.37	-1.7	-1.5	-2	-3.93	-1.31	-2.2	-2.7	-2	-4	-1.4	-2.1	-1.26	-1.5	-1.8	-1.1	-1.7	-1.2	-3	-2	-1.6	-1.6	-0.6	-3.51	-3.3	-0.8	-1
64		-1.3	-2	-2.8	-3.3	-1.5	-2.49	-2	-1.1	-2.1	-1	-1	-0.8	-2	-1.2	-1.5	-1	-1.9	-1.7	-0.5	-1.2	-1.34	-1.37	-1.7	-1.5	-2	-3.93	-1.3	-2.2	-2.7	-2	-4	-1.4	-2.1	-1.2	-1.5	-1.8	-1.1	-1.7	-1.2	-3	-2	-1.6	-1.6	-0.6	-3.51	-3.22	-0.76	-1
65		-1.3	-2	-2.8	-3.3	-1.5	-2.4	-2	-1.1	-2.1	-1	-1	-0.8	-2	-1.2	-1.5	-1	-1.97	-1.7	-0.5	-1.2	-1.4	-1.37	-1.7	-1.5	-2	-3.93	-1.3	-2.2	-2.7	-2	-4	-1.4	-2.1	-1.2	-1.5	-1.8	-1.1	-1.7	-1.2	-3	-2	-1.6	-1.6	-0.6	-3.51	-3.2	-0.7	-1
66		-1.3	-2	-2.8	-3.3	-1.5	-2.4	-2	-1.1	-2.1	-1	-1	-0.8	-2	-1.2	-1.5	-1	-2.1	-1.7	-0.5	-1.23	-1.4	-1.37	-1.7	-1.5	-2	-3.3	-1.28	-2.2	-2.7	-2	-3.93	-1.4	-2.1	-1.2	-1.5	-1.8	-1.1	-1.7	-1.2	-3	-2	-1.6	-1.8	-0.6	-3.51	-3.2	-0.7	-1
67		-1.3	-2	-2.8	-3.3	-1.53	-2.4	-2	-1.1	-2.1	-1	-1	-0.8	-2	-1.2	-1.5	-1	-2.1	-1.7	-0.5	-1.3	-1.4	-1.37	-1.7	-1.5	-2	-3.03	-1.18	-2.2	-2.7	-2	-3.82	-1.47	-2.18	-1.2	-1.5	-1.8	-1.1	-1.7	-1.2	-3	-2	-1.6	-1.97	-0.6	-3.51	-3.2	-0.7	-1
68		-1.3	-2	-2.8	-3.3	-1.6	-2.4	-2	-1.1	-2.1	-1	-1	-0.8	-2	-1.23	-1.5	-1	-2.25	-1.7	-0.5	-1.3	-1.47	-1.37	-1.78	-1.5	-2	-3.03	-1.02	-2.2	-2.7	-2.1	-4	-1.5	-2.2	-1.2	-1.5	-1.94	-1.1	-1.7	-1.2	-3	-2	-1.6	-2	-0.6	-3.51	-3.2	-0.8	-1
69		-1.3	-2	-2.8	-3.3	-1.6	-2.4	-2	-1.17	-2.1	-1	-1.12	-0.8	-2	-1.67	-1.5	-1	-2.4	-1.7	-0.5	-1.3	-1.5	-1.5	-1.8	-1.5	-2	-3.74	-1	-2.2	-2.9	-2.1	-4	-1.5	-2.2	-1.2	-1.5	-2	-1.1	-1.7	-1.2	-3	-2	-1.6	-2	-0.6	-3.51	-3.2	-0.9	-1
70		-1.3	-2	-2.8	-3.3	-1.62	-2.4	-2	-1.2	-2.1	-1	-1.3	-0.84	-2	-1.8	-1.5	-1	-2.4	-1.7	-0.5	-1.36	-1.5	-1.64	-1.8	-1.5	-2	-4	-1	-2.38	-3.28	-2.1	-4	-1.5	-2.2	-1.2	-1.5	-2	-1.1	-1.7	-1.2	-3	-2	-1.6	-2	-0.6	-3.81	-3.2	-0.97	-1
71		-1.3	-2	-2.8	-3.3	-1.74	-2.4	-2	-1.29	-2.1	-1	-1.3	-0.96	-2	-1.8	-1.5	-1	-2.4	-1.7	-0.5	-1.46	-1.42	-1.81	-1.8	-1.5	-2	-4	-1	-2.4	-3.3	-2.1	-4	-1.56	-2.2	-1.2	-1.5	-2	-1.1	-1.7	-1.2	-3	-2	-1.6	-2	-0.6	-3.89	-3.2	-1	-1
72		-1.3	-2	-2.86	-3.3	-1.78	-2.4	-2	-1.3	-2.1	-1	-1.3	-1	-2	-1.8	-1.5	-1	-2.4	-1.7	-0.5	-1.5	-1.4	-1.85	-1.8	-1.5	-2	-4	-1	-2.4	-3.3	-2.1	-4	-1.6	-2.2	-1.2	-1.5	-2	-1.1	-1.7	-1.2	-3	-2	-1.6	-2	-0.6	-3.89	-3.2	-1	-1
73		-1.3	-2	-3	-3.3	-1.7	-2.42	-2	-1.3	-2.1	-1	-1.3	-1	-2	-1.84	-1.5	-1	-2.4	-1.7	-0.5	-1.5	-1.4	-1.85	-1.8	-1.5	-2	-4	-1	-2.4	-3.3	-2.1	-4	-1.6	-2.2	-1.2	-1.5	-2	-1.1	-1.76	-1.2	-3	-2	-1.6	-2	-0.68	-3.89	-3.2	-1	-1
74		-1.3	-2	-3	-3.3	-1.7	-2.6	-2	-1.3	-2.1	-1	-1.3	-1	-2	-1.9	-1.5	-1	-2.4	-1.7	-0.5	-1.52	-1.4	-1.85	-1.8	-1.5	-2	-4	-1.01	-2.4	-3.3	-2.1	-4	-1.6	-2.2	-1.22	-1.5	-2	-1.1	-2.06	-1.2	-3	-2	-1.6	-2	-0.88	-3.89	-3.2	-1	-1
75		-1.3	-2	-3	-3.3	-1.7	-2.4	-2	-1.3	-2.1	-1	-1.3	-1	-2	-1.9	-1.5	-1	-2.4	-1.7	-0.5	-1.6	-1.4	-1.85	-1.8	-1.5	-2	-4	-1.16	-2.41	-3.3	-2.11	-4	-1.6	-2.2	-1.3	-1.5	-2	-1.16	-2.19	-1.2	-3	-2	-1.6	-2	-0.9	-3.89	-3.2	-1	-1
76		-1.3	-2	-3.03	-3.3	-1.7	-2.12	-2	-1.3	-2.1	-1	-1.3	-1	-2	-1.9	-1.73	-1	-2.4	-1.8	-0.5	-1.6	-1.4	-2.12	-1.81	-1.5	-2	-4	-1.3	-2.63	-3.3	-2.28	-4	-1.6	-2.3	-1.3	-1.5	-2	-1.27	-2.2	-1.2	-3	-2.03	-1.81	-2	-0.9	-3.89	-3.37	-1	-1.03
77		-1.3	-2.02	-3.1	-3.3	-1.77	-2.1	-2	-1.3	-2.1	-1.19	-1.3	-1	-2	-1.9	-1.8	-1	-2.4	-1.8	-0.5	-1.58	-1.4	-2.25	-1.94	-1.5	-2	-4	-1.4	-2.7	-3.3	-2.3	-4	-1.6	-2.3	-1.36	-1.5	-2	-1.3	-2.2	-1.2	-3	-2.13	-2	-2	-0.9	-3.91	-3.4	-1.07	-1.1
78		-1.3	-2	-3.1	-3.3	-2.22	-1.94	-2.03	-1.3	-2.1	-1.43	-1.3	-1	-2.06	-1.9	-1.61	-1	-2.4	-1.8	-0.5	-1.44	-1.4	-2.25	-2.09	-1.5	-2	-4	-1.57	-2.7	-3.3	-2.3	-4	-1.6	-2.2	-1.4	-1.5	-2	-1.3	-2.2	-1.2	-3.11	-2.2	-2	-2	-0.9	-3.94	-3.4	-1.1	-1.19
79		-1.3	-2	-3.1	-3.3	-2.3	-1.77	-2.1	-1.3	-2.1	-1.53	-1.3	-1	-2.2	-1.9	-1.32	-1	-2.4	-1.8	-0.5	-1.62	-1.4	-2.25	-2.1	-1.5	-2	-4	-1.84	-2.71	-3.34	-2.3	-4	-1.6	-2.2	-1.4	-1.5	-2	-1.3	-2.2	-1.2	-3.3	-2.2	-2	-2	-0.9	-3.94	-3.4	-1.1	-1.2
80		-1.3	-2	-3.1	-3.3	-2.3	-1.84	-2.1	-1.3	-2.1	-1.69	-1.3	-0.97	-2.2	-1.9	-1.4	-1	-2.4	-1.8	-0.5	-1.76	-1.4	-2.25	-2.1	-1.5	-2	-4	-1.9	-2.8	-3.59	-2.3	-4	-1.6	-2.2	-1.5	-1.5	-2	-1.3	-2.2	-1.3	-3.3	-2.2	-2	-2	-0.94	-3.94	-3.4	-1.1	-1.2
81		-1.3	-2.03	-3.1	-3.3	-2.3	-2	-2.1	-1.37	-2.1	-1.72	-1.31	-0.9	-2.2	-1.9	-1.8	-1	-2.4	-1.8	-0.5	-1.8	-1.4	-2.25	-2.12	-1.43	-2.04	-4	-1.9	-2.8	-3.6	-2.3	-4	-1.66	-2.2	-1.52	-1.5	-2	-1.3	-2.2	-1.53	-3.3	-2.2	-2	-2	-1	-3.94	-3.4	-1.1	-1.2
82		-1.3	-2.19	-3.1	-3.3	-2.3	-2	-2.1	-1.54	-2.1	-1.92	-1.4	-1.07	-2.2	-2	-1.9	-1.08	-2.4	-1.8	-0.5	-1.9	-1.4	-2.25	-2.2	-1.47	-2.3	-4	-1.9	-2.98	-3.6	-2.3	-4	-1.8	-2.2	-1.68	-1.5	-2	-1.37	-2.2	-1.6	-3.3	-2.2	-2	-2	-1	-3.94	-3.4	-1.1	-1.2
83		-1.3	-2.2	-3.1	-3.3	-2.3	-2	-2.1	-1.7	-2.1	-2	-1.4	-1.1	-2.2	-2	-1.9	-1.37	-2.4	-1.8	-0.5	-1.9	-1.4	-2.25	-2.2	-1.81	-2.47	-4	-1.9	-3	-3.6	-2.3	-4	-1.8	-2.2	-1.7	-1.5	-2	-1.5	-2.3	-1.6	-3.3	-2.2	-2	-2	-1	-3.94	-3.4	-1.1	-1.2
84		-1.3	-2.2	-3.2	-3.3	-2.3	-2	-2.1	-1.7	-2.13	-2	-1.4	-1.1	-2.2	-2	-1.9	-1.5	-2.4	-1.8	-0.54	-1.9	-1.4	-2.25	-2.2	-2	-2.5	-4	-1.9	-3	-3.6	-2.3	-4	-1.8	-2.2	-1.7	-1.59	-2	-1.5	-2.44	-1.6	-3.35	-2.2	-2	-2	-1	-3.94	-3.4	-1.1	-1.2
85		-1.3	-1.98	-3.2	-3.3	-2.3	-2	-2.1	-1.7	-2.28	-2	-1.4	-1.1	-2.2	-2	-1.9	-1.5	-2.4	-1.97	-0.78	-2	-1.4	-2.25	-2.2	-2	-2.5	-4	-1.9	-3	-3.6	-2.3	-4	-1.8	-2.2	-1.7	-1.96	-2	-1.5	-2.46	-1.6	-3.49	-2.2	-2	-2	-1	-3.94	-3.4	-1.1	-1.2
86		-1.3	-1.81	-3.2	-3.3	-2.3	-2.3	-2.1	-1.7	-2.3	-2	-1.4	-1.12	-2.2	-2	-1.9	-1.5	-2.4	-2.08	-0.8	-2.02	-1.4	-2.26	-2.27	-2	-2.5	-4	-1.9	-3	-3.6	-2.3	-4	-1.8	-2.2	-1.7	-2	-2.02	-1.5	-2.4	-1.6	-3.5	-2.2	-2	-2	-1	-3.94	-3.4	-1.14	-1.2
87		-1.3	-1.72	-3.2	-3.3	-2.3	-2.8	-2.1	-1.7	-2.3	-2	-1.4	-1.2	-2.2	-2	-1.96	-1.5	-2.4	-2.1	-0.8	-2.1	-1.4	-2.48	-2.4	-2	-2.5	-4	-1.9	-3	-3.6	-2.31	-4	-1.8	-2.2	-1.7	-2	-2.33	-1.5	-2.67	-1.6	-3.5	-2.2	-2	-2	-1	-3.94	-3.44	-1.07	-1.2
88		-1.3	-1.7	-3.2	-3.3	-2.3	-2.73	-2.1	-1.78	-2.3	-2	-1.4	-1.2	-2.2	-2	-2	-1.5	-2.4	-2.1	-0.8	-2.1	-1.4	-2.5	-2.4	-2	-2.5	-4	-1.9	-3.05	-3.6	-2.4	-4	-1.8	-2.2	-1.7	-2	-2.5	-1.5	-2.8	-1.6	-3.5	-2.2	-2	-2	-1	-3.94	-3.6	-1	-1.2
89		-1.3	-1.7	-3.2	-3.3	-2.3	-2.7	-2.13	-1.8	-2.3	-2	-1.4	-1.2	-2.2	-2	-2	-1.5	-2.4	-2.03	-0.8	-2.1	-1.4	-2.5	-2.4	-2	-2.5	-4	-1.9	-3.2	-3.6	-2.4	-4	-1.8	-2.33	-1.7	-2	-2.5	-1.5	-2.8	-1.6	-3.5	-2.2	-2	-2	-1	-3.94	-3.6	-1.09	-1.2
90		-1.3	-1.7	-3.2	-3.3	-2.3	-2.7	-2.2	-1.8	-2.3	-2	-1.4	-1.2	-2.2	-2	-2	-1.5	-2.4	-2	-0.8	-2.1	-1.4	-2.5	-2.4	-2	-2.5	-4	-1.9	-3.2	-3.6	-2.4	-4	-1.8	-2.4	-1.7	-2	-2.5	-1.5	-2.8	-1.6	-3.5	-2.2	-2.06	-2	-1	-3.94	-3.6	-1.1	-1.2
91		-1.26	-1.7	-3.2	-3.52	-2.3	-2.7	-2.2	-1.8	-2.3	-2	-1.4	-1.2	-2.2	-2	-2	-1.5	-2.4	-2	-0.8	-2.1	-1.4	-2.5	-2.4	-2	-2.5	-4	-1.9	-3.2	-3.6	-2.4	-4	-1.8	-2.4	-1.7	-2	-2.5	-1.5	-2.8	-1.6	-3.5	-2.2	-2.47	-2	-1	-3.94	-3.6	-1.06	-1.2
92		-1.2	-1.7	-3.2	-3.78	-2.3	-2.69	-2.2	-1.8	-2.3	-2	-1.4	-1.2	-2.2	-2	-2	-1.5	-2.4	-2	-0.8	-2.13	-1.4	-2.5	-2.4	-2	-2.5	-4	-1.99	-3.2	-3.6	-2.4	-4	-1.8	-2.4	-1.7	-2	-2.5	-1.5	-2.8	-1.6	-3.5	-2.2	-2.5	-2	-1	-3.94	-3.6	-0.9	-1.2
93		-1.2	-1.7	-3.2	-3.84	-2.3	-2.6	-2.2	-1.8	-2.3	-2	-1.4	-1.2	-2.2	-2	-2	-1.5	-2.4	-2	-0.8	-2.19	-1.4	-2.5	-2.4	-2	-2.5	-4	-2.1	-3.26	-3.6	-2.4	-4	-1.8	-2.4	-1.7	-2	-2.5	-1.5	-2.8	-1.6	-3.5	-2.2	-2.5	-2.09	-1	-3.94	-3.6	-0.9	-1.2
94		-1.2	-1.7	-3.2	-3.98	-2.31	-2.6	-2.2	-1.8	-2.3	-2	-1.4	-1.2	-2.2	-2	-2	-1.5	-2.4	-2	-0.8	-2.03	-1.4	-2.5	-2.4	-2	-2.5	-4	-2.1	-3.3	-3.6	-2.4	-4	-1.8	-2.4	-1.7	-2	-2.5	-1.5	-2.8	-1.6	-3.5	-2.2	-2.5	-2.32	-1	-3.94	-3.6	-0.9	-1.2
95		-1.2	-1.7	-3.24	-4	-2.54	-2.6	-2.2	-1.8	-2.3	-2	-1.4	-1.2	-2.2	-2	-2	-1.5	-2.4	-2	-0.8	-1.97	-1.4	-2.5	-2.4	-2	-2.5	-4	-2.1	-3.3	-3.6	-2.49	-4	-1.8	-2.4	-1.7	-2	-2.5	-1.5	-2.8	-1.6	-3.5	-2.2	-2.5	-2.44	-1	-3.94	-3.6	-0.9	-1.2
96		-1.2	-1.78	-3.3	-4	-2.8	-2.6	-2.2	-1.8	-2.3	-2	-1.4	-1.2	-2.2	-2	-2.02	-1.5	-2.4	-2	-0.8	-1.88	-1.4	-2.5	-2.4	-2	-2.5	-4	-2.1	-3.3	-3.6	-2.5	-4	-1.8	-2.4	-1.7	-2	-2.5	-1.5	-2.8	-1.6	-3.5	-2.2	-2.5	-2.5	-1	-3.94	-3.6	-0.9	-1.2
97		-1.2	-1.8	-3.3	-4	-2.8	-2.6	-2.2	-1.88	-2.3	-2	-1.4	-1.2	-2.2	-2	-2.14	-1.5	-2.4	-2	-0.8	-1.74	-1.4	-2.52	-2.4	-2	-2.5	-4	-2.1	-3.3	-3.6	-2.5	-4	-1.8	-2.4	-1.7	-2	-2.5	-1.5	-2.8	-1.6	-3.5	-2.23	-2.5	-2.5	-1	-3.94	-3.6	-0.9	-1.2
98		-1.2	-1.87	-3.3	-4	-2.8	-2.6	-2.2	-2	-2.3	-2	-1.4	-1.22	-2.31	-2	-2.2	-1.5	-2.4	-2	-0.8	-1.88	-1.31	-2.66	-2.4	-2	-2.5	-4	-2.1	-3.3	-3.6	-2.5	-4	-1.83	-2.4	-1.7	-2	-2.5	-1.5	-2.8	-1.6	-3.5	-2.36	-2.5	-2.5	-1	-3.94	-3.6	-0.9	-1.2
99		-1.2	-1.9	-3.3	-4	-2.8	-2.6	-2.2	-2	-2.3	-2	-1.4	-1.3	-2.4	-2	-2.2	-1.5	-2.4	-2	-0.97	-2.03	-1.3	-2.67	-2.4	-2	-2.5	-4	-2.1	-3.3	-3.6	-2.5	-4	-1.9	-2.4	-1.7	-2	-2.5	-1.5	-2.8	-1.6	-3.5	-2.4	-2.5	-2.5	-1	-3.94	-3.6	-0.9	-1.2
100		-1.2	-1.9	-3.3	-4	-2.8	-2.6	-2.2	-2	-2.3	-2	-1.4	-1.3	-2.4	-2	-2.2	-1.5	-2.4	-2	-1	-2.15	-1.3	-2.67	-2.4	-2	-2.5	-3.83	-2.1	-3.3	-3.6	-2.5	-3.99	-1.9	-2.4	-1.7	-2	-2.5	-1.58	-2.89	-1.6	-3.5	-2.4	-2.5	-2.5	-1	-3.94	-3.6	-0.9	-1.2
101		-1.2	-1.9	-3.27	-4	-2.8	-2.6	-2.2	-2	-2.3	-2	-1.4	-1.26	-2.4	-2	-2.1	-1.5	-2.4	-2	-1	-2.2	-1.3	-2.67	-2.4	-2	-2.5	-3.15	-2.1	-3.3	-3.6	-2.5	-3.74	-1.9	-2.4	-1.7	-2	-2.24	-1.6	-2.74	-1.6	-3.5	-2.4	-2.5	-2.5	-1	-3.94	-3.6	-0.87	-1.2
102		-1.2	-1.9	-2.84	-4	-2.8	-2.6	-2.2	-2	-2.3	-2	-1.4	-1.15	-2.4	-2	-1.81	-1.5	-2.4	-2	-1	-2.2	-1.3	-2.67	-2.4	-2	-2.5	-3.15	-2.1	-3.3	-3.6	-2.5	-3.7	-1.9	-2.4	-1.7	-2	-2.08	-1.6	-2.53	-1.6	-3.5	-2.4	-2.5	-2.5	-1	-3.94	-3.6	-0.73	-1.2
103		-1.2	-1.9	-2.61	-4	-2.8	-2.6	-2.2	-2	-2.3	-2	-1.4	-1.06	-2.4	-2	-1.8	-1.5	-2.4	-2	-1	-2.3	-1.3	-2.67	-2.49	-2	-2.5	-3.15	-2.1	-3.3	-3.6	-2.5	-3.58	-1.9	-2.4	-1.7	-2	-2	-1.6	-2.5	-1.6	-3.5	-2.4	-2.84	-2.5	-1	-3.94	-3.6	-0.7	-1.2
104		-1.27	-1.9	-2.78	-4	-2.8	-2.6	-2.3	-2	-2.3	-2	-1.4	-1.01	-2.4	-2	-1.8	-1.5	-2.4	-2	-1	-2.3	-1.3	-2.65	-2.6	-2	-2.5	-3.15	-2.1	-3.3	-3.6	-2.5	-3.71	-1.89	-2.4	-1.7	-2	-2	-1.6	-2.5	-1.6	-3.5	-2.4	-3.02	-2.5	-1	-3.94	-3.6	-0.71	-1.2
105		-1.3	-1.9	-2.89	-4	-2.8	-2.6	-2.3	-2	-2.4	-2	-1.4	-1	-2.4	-2	-1.8	-1.5	-2.4	-2	-1	-2.3	-1.3	-2.65	-2.6	-2	-2.5	1.97	-2.1	-3.3	-3.6	-2.5	-3.92	-1.78	-2.4	-1.7	-2	-2	-1.6	-2.5	-1.6	-3.5	-2.4	-3	-2.5	-1	-3.94	-3.6	-0.8	-1.2
106		-1.37	-1.93	-2.99	-4	-2.8	-2.41	-2.3	-2	-2.68	-2	-1.4	-1	-2.4	-2	-1.8	-1.5	-2.4	-2	-1	-2.3	-1.3	-2.65	-2.6	-2	-2.5	1.75	-2.1	-3.3	-3.6	-2.5	-3.57	-1.7	-2.5	-1.7	-2	-2	-1.6	-2.53	-1.6	-3.5	-2.4	-3	-2.5	-1	-3.94	-3.6	-0.8	-1.2
107		-1.4	-2	-3	-4	-2.8	-2.1	-2.3	-2	-2.7	-2	-1.4	-1	-2.4	-2	-1.8	-1.5	-2.4	-2	-1	-2.16	-1.3	-2.65	-2.6	-2	-2.5	1.75	-2.1	-3.3	-3.6	-2.3	-3.5	-1.7	-2.5	-1.7	-2	-2	-1.6	-2.6	-1.6	-3.5	-2.4	-3	-2.5	-1	-3.94	-3.69	-0.8	-1.2
108		-1.4	-2	-3	-4	-2.8	-2.1	-2.3	-2	-2.7	-2	-1.4	-1	-2.4	-2	-1.82	-1.5	-2.4	-2	-1	-1.99	-1.3	-2.65	-2.6	-2	-2.5	1.75	-2.1	-3.3	-3.6	-1.82	-3.59	-1.7	-2.5	-1.7	-2	-2	-1.6	-2.6	-1.6	-3.5	-2.4	-3	-2.5	-1	-3.94	-3.76	-0.8	-1.2
109		-1.4	-2	-3	-4	-2.8	-2.23	-2.3	-2	-2.7	-2	-1.4	-1	-2.4	-2	-2.02	-1.5	-2.4	-2	-1	-1.9	-1.3	-2.65	-2.6	-2	-2.5	1.75	-2.1	-3.3	-3.6	-1.76	-3.8	-1.7	-2.5	-1.7	-2	-2	-1.6	-2.6	-1.6	-3.5	-2.4	-3	-2.5	-1	-3.94	-3.8	-0.8	-1.2
110		-1.4	-2	-3	-4	-2.8	-2.4	-2.3	-2	-2.7	-2	-1.4	-1	-2.4	-2	-1.93	-1.5	-2.4	-2	-1	-1.9	-1.3	-2.67	-2.6	-2	-2.5	0.34	-2.1	-3.3	-3.6	-1.44	-3.8	-1.78	-2.44	-1.7	-2	-2	-1.6	-2.6	-1.6	-3.5	-2.4	-3	-2.5	-1	-3.94	-3.8	-0.8	-1.2
111		-1.4	-2	-3	-4	-2.8	-2.4	-2.3	-2	-2.7	-2	-1.4	-1.11	-2.4	-2	-1.68	-1.5	-2.4	-2	-1	-1.9	-1.3	-2.68	-2.6	-2	-2.5	-0.91	-2.1	-3.3	-3.6	-1.4	-3.98	-1.8	-2.31	-1.7	-2	-2	-1.6	-2.6	-1.6	-3.5	-2.4	-3	-2.5	-1	-3.94	-3.8	-0.8	-1.2
112		-1.4	-2	-3	-4	-2.8	-2.4	-2.3	-2.03	-2.7	-2	-1.4	-1.3	-2.4	-2	-1.6	-1.5	-2.4	-2	-1	-1.96	-1.3	-2.68	-2.6	-2	-2.5	-0.94	-1.96	-3.3	-3.6	-1.4	-4	-1.8	-2.3	-1.7	-2	-2	-1.6	-2.6	-1.6	-3.5	-2.4	-3	-2.5	-1.08	-3.94	-3.8	-0.8	-1.2
113		-1.47	-2	-3	-4	-2.8	-2.4	-2.3	-2.1	-2.7	-2	-1.4	-1.3	-2.4	-2	-1.58	-1.5	-2.4	-2	-1	-2	-1.3	-2.68	-2.6	-2	-2.5	-0.94	-1.83	-3.3	-3.6	-1.4	-4	-1.8	-2.29	-1.7	-2	-2	-1.6	-2.6	-1.6	-3.5	-2.4	-3	-2.5	-1.1	-3.94	-3.8	-0.79	-1.2
114		-1.5	-2	-3	-4	-2.8	-2.4	-2.3	-2.1	-2.7	-2	-1.4	-1.3	-2.4	-2	-1.28	-1.5	-2.4	-2	-1	-2	-1.37	-2.68	-2.6	-2	-2.5	-0.94	-1.8	-3.3	-3.6	-1.4	-4	-1.8	-2.14	-1.7	-2	-2	-1.6	-2.6	-1.65	-3.5	-2.4	-3	-2.5	-1.1	-3.94	-3.8	-0.7	-1.2
[truncated: 74 more columns]
