# Supplementary material for: Not As Good as You Think? Trait Positive Emotion Is Associated with Increased Self-Reported Empathy but Decreased Empathic Performance
Source: PLoS One. 2014 Oct 29;9(10):e110470. doi: 10.1371/journal.pone.0110470 (PMC4212943; doi:10.1371/journal.pone.0110470)
Supplement: File S1 — EEW_ANOTATED.sav is the dataset with scores of trait emotion, subjective empathy, and objective empathy. EARatings_ForEachTarget.xls contains the continuous emotion ratings from each video’s target (averaged across every 2 seconds). Targets are listed across the top, which include: high negative, low negative, high positive, and low positive. The other four EARatings excel files are the participants’ (from the current sample) continuous emotion ratings of how they perceived each target to be feeling from second-to-second. Participant IDs are listed along the top of each file. (ZIP) [file pone.0110470.s001.zip › Devlin.Ong.Zaki.Gruber_PLOSONEData/EARatings_LowPositiveVideo.xls]

## Sheet: Poslo_AllRatings_des.csv
	Participant ID	5	6	7	8	9	10	11	12	13	14	15	16	17	18	19	20	21	22	23	24	25	26	27	28	29	30	31	32	33	34	35	36	37	38	39	40	41	42	43	44	45	46	47	48	49	50	51	52
Time (in sec)
1		0	0	0	0	0	0	0	0	0	0	0	0	0	0	0	0	0	0	0	0	0	0	0	0	0	0	0	0	0	0	0	0	0	0	0	0	0	0	0	0	0	0	0	0	0	0	0	0
2		-0.11	0	0	0	-0.04	0	0	0	0	0	0	-0.03	0	0	0	0	0	0	0	0	0	0	0	0	0	0	0	0	-0.23	0	0	0	0	0	-0.02	0	0	0	0	0	0	0	0	0	0	-0.04	0	-0.01
3		-1.21	0	0	-0.1	-0.66	0	0	0	0	0	0	-0.47	0	0	-0.04	0	0	0	0	-0.05	0	0	0	0	0	0	0	0	-0.54	0	0	0	0	0	-0.71	0	0	0	0	0	0	0	0	0	0	-1.03	0	-0.14
4		-1.92	0	0	-0.61	-1.2	0	-0.01	0	-0.05	0	-0.16	-0.6	0	0	-0.6	0	0	0	0	-0.1	-0.22	0	-0.02	0	0	0	0	-0.06	-0.98	-0.03	0	0	0	0	-1.38	0	0	0	0	0	0	0	0	0	0	-1.74	0	-0.3
5		-2.21	0	0	-0.98	-1.35	0	-0.21	0	-0.39	0	-0.3	-0.6	0	0	-0.97	0	0	0	-0.03	-0.1	-0.4	0	-0.33	-0.02	0	0	0	-0.17	-1.1	-0.16	0	0	-0.04	0	-1.82	0	0	0	0	0	0	0	0	0	0	-2	0	-0.3
6		-2.26	0	0	-1	-1.79	0	-0.3	-0.17	-0.6	0	-0.3	-0.6	-0.04	0	-1	0	0	0	-0.27	-0.13	-0.42	-0.16	-0.4	0	0	0	0	-0.2	-1.22	-0.2	-0.16	0	-1.09	0	-2.1	0	0	0	0	0	0	0	0	0	0	-2	0	-0.38
7		-2.3	0	0	-1	-2	0	-0.3	-0.2	-0.6	0	-0.54	-0.6	-0.38	0	-1	0	0	0	-0.6	-0.26	-0.5	-1.09	-0.4	-0.05	0	0	0	-0.23	-1.49	-0.2	-0.3	0	-1.64	0	-2.01	0	0	0	0	0	0	0	0	0	0	-2	0	-0.64
8		-2.13	0	0	-1	-2	0	-0.3	-0.2	-0.6	0	-1.1	-0.6	-0.83	0	-1	0	0	-0.1	-0.91	-0.3	-0.5	-1.97	-0.4	-0.06	0	-0.02	0	-0.3	-1.5	-0.2	-0.3	0	-1.7	0	-2	0	0	0	0	0	0	0	0	0	0	-2	0	-0.7
9		-1.94	0	0	-1	-2	0	-0.3	-0.2	-0.6	0	-1.1	-0.6	-1	0	-1	0	0	-0.2	-1	-0.36	-0.5	-2.27	-0.4	-0.06	0	-0.05	0	-0.3	-1.5	-0.2	-0.36	0	-1.7	0	-2	0	0	0	0	0	0	0	0	0	0	-2	0	-0.78
10		-1.87	0	0	-1	-2	0	-0.3	-0.2	-0.6	0	-1.1	-0.6	-1	0	-1.09	0	0	-0.28	-1	-0.4	-0.5	-2.28	-0.4	-0.06	0	-0.05	0	-0.3	-1.5	-0.2	-0.39	-0.03	-1.7	0	-2	0.01	0	0	0	0	0	0	0	0	0	-2	0	-0.8
11		-1.75	0	0	-1	-2	0	-0.3	-0.2	-0.6	0	-1.1	-0.6	-1	0	-1.01	0	0	-0.46	-1	-0.43	-0.5	-2.28	-0.4	-0.08	0	-0.05	0	-0.3	-1.5	-0.2	-0.3	-0.1	-1.7	0	-1.98	0.31	0	0	0	0	0	0	0	0	0	-2	0	-0.8
12		-1.74	0	0	-1	-2	0	-0.3	-0.19	-0.6	0.03	-1.1	-0.57	-1	0	-0.73	0	0	-0.5	-1	-0.5	-0.5	-2.28	-0.4	-0.16	0	-0.05	0	-0.27	-1.5	-0.18	-0.3	-0.1	-1.7	0	-1.45	0.42	0	0	0	0.04	0	0	0	0	0	-2	0	-0.77
13		-1.74	0	0	-1	-2	0.09	-0.3	-0.03	-0.56	0.23	-1.1	-0.08	-1	0	-0.62	0	0	-0.5	-1	-0.36	-0.5	-2.28	-0.4	-0.16	0.3	-0.05	0	0.06	-1.5	0	-0.28	-0.1	-1.7	0.03	0.92	0.52	0	0	0	0.72	0	0	0	0.03	0	-1.98	0	-0.58
14		-1.44	0	0	-1	-2	0.1	-0.3	0	0.09	0.46	-1.1	0.1	-0.87	0	-0.6	0	0	-0.5	-1	-0.1	-0.5	-2.16	-0.49	-0.16	0.86	-0.05	0	0.2	-1.21	0.11	0.01	-0.1	-1.48	0.2	1.64	0.56	0	0.04	0	1.07	0	0	0	0.1	0	-1.57	0	-0.32
15		-1.29	0	0	-1	-2	0.1	-0.3	0	0.77	0.62	-1.1	0.1	-0.71	0.19	-0.6	0	0	-0.5	-1	0.16	-0.5	-2.11	-0.5	-0.16	1	-0.05	0	0.3	-1	0.2	0.37	-0.1	-1.18	0.38	1.96	0.59	0	0.42	0	1.1	0	0	0	0.1	0	-1.43	0	-0.03
16		-1.18	0	0	-1.13	-2	0.1	-0.3	0	0.9	0.7	-1.1	0.1	-0.63	0.46	-0.64	-0.04	0	-0.5	-1	0.39	-0.5	-2.11	-0.5	-0.16	1	-0.05	0	0.14	-1	0.2	0.48	-0.1	-0.91	0.4	1.98	0.66	0	0.41	0	1.1	0	0	0	0.13	0	-1.94	0	0.26
17		-1.05	-0.01	0	-1.51	-2	0.1	-0.3	0	0.9	0.79	-1.1	0.1	-0.6	0.5	-1.36	-0.88	0	-0.56	-1	0.46	-0.39	-2.11	-0.5	-0.16	1	-0.79	-0.02	-0.29	-1	0	0.34	-0.1	-0.74	0.4	1.07	0.68	0	0.5	0	1.1	0	0	0	0.2	0	-2.37	0	0.43
18		-0.81	-0.18	0.02	-1.97	-2	0.1	-0.3	0	0.9	0.69	-1.1	-0.01	-0.6	0.5	-1.5	-1.1	0	-0.69	-1	0.3	-0.14	-2.11	-0.5	-0.16	1	-1.99	-0.15	-0.5	-1	-0.3	-0.23	0.04	-0.87	0.41	-1.36	0.91	0	0.5	0	1.1	0	0	0	0.2	0	-2.5	0	0.57
19		-0.66	-0.3	0.1	-2.39	-2	0.1	-0.3	0	0.8	0.52	-1.1	-0.4	-0.6	0.5	-1.53	-1.1	0	-0.78	-1	0.13	0.5	-2.11	-0.5	-0.16	1	-1.99	-0.28	-0.74	-1.2	-0.3	-0.49	0.18	-0.94	0.5	-1.66	0.96	-0.07	0.5	0	1.1	-0.01	0	0	0.2	0	-2.57	0	0.6
20		-0.63	-0.3	0.1	-2.6	-2	0.01	-0.3	0	0.9	0.5	-1.1	-0.4	-0.52	0.5	-1.63	-1.1	0	-0.8	-1	0.1	0.68	-2.11	-0.46	-0.16	1	-2.16	-0.3	-1.16	-1.57	-0.3	-0.81	0.2	-1.18	0.5	-1.8	0.96	-0.33	0.5	0	1.1	-0.18	0.21	0	0.2	0	-2.88	0	0.6
21		-0.61	-0.3	0.17	-2.57	-2	0	-0.3	0	0.9	0.5	-1.1	-0.4	-0.5	0.5	-1.7	-1.1	0	-0.8	-1	0.08	0.7	-2.11	-0.4	-0.28	1	-3.03	-0.3	-1.41	-1.6	-0.31	-1	0.2	-1.54	0.5	-1.98	0.96	-0.5	0.5	0	1.1	-0.2	0.77	0	0.2	0	-2.94	0	0.6
22		-0.6	-0.3	0.2	-2.56	-2	0	-0.3	0.01	0.9	0.5	-1.1	-0.4	-0.57	0.5	-1.7	-1.1	0	-0.8	-1	0	0.7	-2.11	-0.4	-0.54	1	-3.1	-0.3	-1.5	-1.6	-0.4	-1	0.2	-1.68	0.5	-1.99	0.89	-0.5	0.5	0	1.1	-0.2	0.8	0	0.2	0	-2.98	0	0.6
23		-0.59	-0.3	0.2	-2.7	-2	0	-0.28	0.19	0.96	0.5	-1.07	-0.37	-0.6	0.5	-1.7	-1.03	0	-0.8	-1	0.19	0.72	-2.11	-0.4	-0.64	1.08	-3.1	-0.3	-1.54	-1.6	-0.4	-0.9	0.29	-1.7	0.51	-1.27	0.86	-0.5	0.5	0	1.1	-0.2	0.8	0	0.2	0	-2.79	0	0.78
24		-0.58	-0.3	0.2	-2.7	-2	0	-0.04	0.4	1.16	0.5	-0.88	0.23	-0.6	0.5	-1.71	-0.63	0	-0.8	-1	0.37	0.88	-2.11	-0.4	-0.77	1.46	-3.1	-0.3	-1.6	-1.6	-0.2	-0.47	0.4	-1.8	0.74	0.77	0.86	-0.51	0.5	0	1.13	-0.2	0.8	0	0.2	0	-1.69	0	0.99
25		-0.42	-0.3	0.27	-2.7	-2	0	0	0.5	1.2	0.5	-0.8	1.18	-0.58	0.5	-1.8	1.01	0	-0.8	-1	0.41	0.97	-2.11	-0.48	-0.84	1.5	-3.1	-0.3	-1.6	-1.6	0.37	0.08	0.4	-1.8	0.96	1.26	0.87	-0.68	0.51	0	1.2	-0.16	0.8	0	0.2	0	-0.18	0	1
26		-0.11	-0.3	0.4	-2.7	-2	0.02	0	0.5	1.2	0.5	-0.7	1.8	-0.27	0.5	-1.8	1	0	-0.8	-1	0.5	1	-2.11	-0.5	-0.18	1.5	-3.1	-0.3	-1.6	-1.6	0.4	0.64	0.4	-1.82	1	1.68	1.16	-0.7	0.6	0.02	1.2	-0.01	0.8	0	0.14	0	0.47	0	1
27		0.15	-0.36	0.5	-2.7	-2	0.23	0	0.5	1.2	0.5	-0.7	1.76	-0.07	0.5	-1.76	1	0	-0.8	-1	0.5	1	-2.11	-0.5	0.34	1.5	-3.1	-0.3	-1.6	-1.6	0.4	0.87	0.4	-1.9	1	2.66	1.37	-0.7	0.71	0.1	1.2	0	0.8	0	0	0	0.97	0	1
28		0.22	-0.5	0.5	-2.7	-1.96	0.3	0	0.5	1.2	0.5	-0.7	0.67	0.31	0.5	-1.43	1	0	-0.8	-1	0.42	1	-2.11	-0.57	0.34	1.5	-3.1	-0.3	-1.6	-1.6	0.4	0.96	0.4	-1.9	1	2.68	1.46	-0.7	0.87	0.1	1.2	0	0.8	0	0	0	1.07	0	1
29		0.49	-0.5	0.5	-2.7	-1.38	0.3	0	0.5	1.2	0.5	-0.7	0.4	0.5	0.5	-1.4	1	0	-0.8	-1	0.28	1	-2.11	-0.6	0.34	1.5	-3.1	-0.3	-1.6	-1.6	0.4	0.54	0.4	-1.9	1	1.77	1.46	-0.7	1	0.1	1.2	0	0.8	0	0	0	1	0	1
30		1	-0.5	0.54	-2.7	-1.2	0.3	0	0.5	1.2	0.5	-0.7	0.4	0.5	0.5	-1.4	1	0	-0.8	-1	0.16	1	-2.11	-0.6	0.31	1.5	-3.1	-0.3	-1.6	-1.6	0.4	0.15	0.4	-1.9	1	0.02	1.46	-0.7	1	0.1	1.2	0.1	0.8	0	0.22	0	1	0	1
31		1.13	-0.5	0.6	-2.7	-1.04	0.3	0	0.5	1.2	0.5	-0.7	0.42	0.5	0.5	-1.4	1	0	-0.8	-1	0	1	-2.11	-0.6	-0.26	1.5	-3.1	-0.3	-1.6	-1.6	0.4	0.07	0.4	-1.9	1	-0.06	1.46	-0.7	1	0.13	1.2	0.27	0.8	0	0.3	0	1	0	1
32		1.19	-0.5	0.6	-2.7	-1	0.3	0	0.5	1.2	0.5	-0.7	0.5	0.5	0.5	-1.38	1	0	-0.8	-1	-0.1	1	-2.11	-0.5	-0.67	1.5	-3.1	-0.37	-1.6	-1.6	0.4	-0.16	0.4	-1.9	1	-0.1	1.46	-0.7	1	0.2	1.2	0.3	0.8	0	0.3	0	1	0	1
33		1.22	-0.5	0.6	-2.7	-1	0.3	0	0.5	1.2	0.5	-0.7	0.5	0.5	0.5	-0.63	1	0	-0.8	-1	-0.17	1	-2.11	-0.5	-0.76	1.5	-3.1	-0.5	-1.61	-1.6	0.4	-0.49	0.4	-1.9	1	-0.2	1.46	-0.7	1	0.2	1.2	0.3	0.8	0	0.3	0	0.94	0	1
34		1.25	-0.5	0.6	-2.7	-1	0.3	0	0.52	1.2	0.5	-0.68	0.5	0.5	0.5	-0.08	1	0	-0.8	-1	-0.21	1	-1.6	-0.5	-0.76	1.5	-3.1	-0.5	-1.7	-1.6	0.4	-0.4	0.4	-1.9	1	-0.18	1.46	-0.7	1	0.2	1.2	0.3	0.8	0	0.3	0	0.94	0	1
35		1.31	-0.5	0.6	-2.54	-1	0.3	0	0.6	1.2	0.5	-0.6	0.5	0.5	0.5	-0.2	1	0	-0.8	-1	-0.3	1	-0.85	-0.5	-0.76	1.5	-3.1	-0.5	-1.7	-1.6	0.4	0.17	0.4	-1.9	1	0.04	1.46	-0.7	1	0.2	1.2	0.3	0.8	0	0.3	0	1	0	1.1
36		1.35	-0.5	0.6	-2.04	-1	0.3	0	0.6	1.2	0.5	-0.6	0.5	0.53	0.61	-0.21	1	0	-0.8	-1	-0.3	1	-0.81	-0.5	-0.76	1.5	-3.1	-0.5	-1.7	-1.6	0.44	0.69	0.4	-1.92	1	0	1.46	-0.7	1	0.2	1.2	0.3	0.8	0	0.3	0	1	0	1.1
37		1.36	-0.5	0.6	-1.58	-1	0.3	0	0.6	1.2	0.5	-0.6	0.5	0.76	0.8	-0.3	1	0	-0.8	-1	-0.36	1	-0.81	-0.5	-0.7	1.5	-3.1	-0.5	-1.7	-1.6	0.5	0.86	0.4	-2	1	0	1.46	-0.7	1	0.21	1.2	0.3	0.8	0	0.3	0	1	0	1.1
38		1.43	-0.5	0.6	-1.33	-1	0.3	0	0.6	1.23	0.5	-0.54	0.62	1	0.8	-0.3	1	0	-0.8	-1	-0.4	1	-0.21	-0.63	-0.29	1.5	-3.1	-0.4	-1.7	-1.4	0.5	1.13	0.4	-2	1	0.13	1.46	-0.7	1	0.45	1.2	0.3	0.8	0	0.3	0	1	0	1.1
39		1.46	-0.5	0.6	-1.42	-1	0.3	0	0.6	1.6	0.5	-0.42	1.19	1	0.8	-0.27	1	0	-0.8	-1	-0.47	1	0.74	-0.84	0.05	1.5	-1.32	-0.13	-1.84	-0.92	0.5	1.5	0.4	-2	1	0.77	1.46	-0.7	1.01	0.7	1.2	0.3	0.8	0	0.3	0	1.11	0	1.1
40		1.47	-0.5	0.7	-1.88	-1	0.3	0	0.72	1.7	0.57	-0.39	1.4	1	0.8	-0.08	1	0	-0.81	-1	-0.5	1	0.78	-0.9	0.36	1.5	1.03	0.11	-2	-0.61	0.5	1.09	0.41	-2	1.07	2.17	1.54	-0.7	1.14	0.86	1.2	0.3	0.8	0	0.3	0	1.3	0	1.18
41		1.56	-0.49	0.7	-2.32	-1	0.3	0	0.82	1.7	0.69	-0.2	1.5	1	0.8	0	1	0.02	-0.92	-1	-0.47	1	0.78	-0.9	0.44	1.5	1.04	0.37	-2	-0.4	0.5	0.63	0.5	-2	1.33	2.01	1.87	-0.68	1.2	0.98	1.2	0.3	0.8	0	0.33	0	1.34	0	1.2
42		1.58	-0.27	0.74	-2.72	-1	0.52	0	0.9	1.7	0.92	0.31	1.5	1	0.8	0	1	0.26	-1	-0.95	-0.26	1	0.8	-0.9	0.46	1.7	1.04	0.49	-1.91	-0.14	0.5	1.09	0.51	-1.98	1.58	2	2.16	-0.47	1.3	1	1.38	0.32	0.89	0	0.6	0	2.22	0.09	1.2
43		1.65	-0.03	0.88	-2.72	-1	0.7	0.23	1	1.8	1.07	0.6	1.5	1	0.8	0.51	1	0.62	-1	-0.61	-0.06	1.03	1.19	-0.99	0.58	2	1.04	0.56	-1.55	0.02	0.53	1.67	0.63	-1.77	1.81	2.02	2.16	-0.17	1.4	1	1.94	0.48	1	0	0.7	0	3.04	0.3	1.29
44		1.91	0.25	1	-1.48	-1	0.7	0.72	1	2.5	1.24	0.6	1.5	1.26	0.8	1.5	1	0.82	-1	-0.24	0.13	1.5	1.36	-1	0.78	2	1.04	0.75	-1.32	0.1	0.76	1.99	0.7	-1.41	1.96	2.32	2.16	0.13	1.57	1.23	2	0.5	1	0	0.7	0	3.08	0.42	1.3
45		2.26	0.76	1	-0.92	-1	0.7	1	1	2.5	1.46	0.6	1.56	2.23	0.93	1.9	1	0.91	-0.79	0.13	0.26	1.77	1.42	-1	0.84	2	1.61	0.81	-1.12	0.27	0.92	2.02	0.7	-0.93	2	2.51	2.16	0.48	1.6	1.51	2	0.5	1.24	0.08	0.7	0	3.28	0.6	1.3
46		2.39	1.31	1	-0.48	-1	0.7	1.22	1	2.5	1.59	0.6	2.36	2.21	1.34	1.9	1	1	0.77	0.42	0.32	1.97	1.46	-1	0.84	2	2.86	1.04	-0.91	0.48	1	2.24	0.8	-0.37	2	2.78	2.16	0.67	1.6	1.72	2	0.5	1.49	0.62	0.7	0	3.86	0.72	1.3
47		2.42	1.63	1	0.03	-1	0.7	1.3	1	2.5	1.7	0.6	2.97	2.3	1.5	1.9	1	1	1.26	0.69	0.4	2	1.46	-0.9	0.84	2	2.93	1.43	-0.72	0.5	1	2.57	0.8	0.22	2	2.99	2.16	0.89	1.6	1.91	2	0.5	1.5	1.4	0.7	0	4	0.81	1.3
48		2.42	1.98	1	0.53	-1	0.7	1.3	1	2.5	1.76	0.6	2.82	2.19	1.5	1.9	1	1	1.5	0.94	0.4	2	1.46	-0.76	0.84	2	2.93	1.68	-0.52	0.5	1	2.6	0.8	0.44	2	3	2.16	0.9	1.6	2	2	0.5	1.5	1.4	0.87	0	4	1.06	1.3
49		2.41	2	1	1.05	-1	0.7	1.3	1	2.5	1.91	0.6	2.9	2.01	1.5	1.95	1	1	1.5	1	0.4	2	1.46	-0.56	0.84	2	2.93	1.8	-0.02	0.5	1	2.73	0.82	0.5	2	2.93	2.16	1	1.6	2	2	0.5	1.5	1.4	0.99	0	4	1.2	1.3
50		2.31	2	1	1.39	-1	0.7	1.3	1	2.5	2	0.6	2.83	2	1.5	2	1	1	1.5	1	0.4	2	1.46	-0.29	0.84	2	2.93	1.9	0.24	0.5	1	2.82	0.9	0.5	2	1.11	2.16	1.15	1.6	2	2	0.5	1.5	1.4	1	0	4	1.2	1.3
51		2.26	2	1	1.4	-1	0.7	1.3	1	2.5	2	0.6	2.8	2	1.5	2	1	1	1.5	1	0.46	2	1.46	-0.02	0.84	2	2.93	1.9	0.53	0.5	1	2.36	0.9	0.5	2	0.04	2.16	1.37	1.6	2	2	0.5	1.5	1.4	1	0	4	1.2	1.3
52		2.14	2	1	1.57	-1	0.7	1.3	1	2.34	2	0.6	2.8	1.98	1.5	2	1	1	1.43	1	0.59	2	1.46	0.08	0.92	2	1.35	1.9	0.82	0.5	1	1.79	0.9	0.39	2	0	2.16	1.4	1.6	2	2	0.5	1.5	1.4	1	0	4	1.2	1.3
53		2.07	2	1	1.6	-1	0.7	1.3	1	1.96	2	0.6	2.8	1.74	1.5	2	1	1	1.5	1	0.6	2	1.46	-0.11	1.04	2	-1.99	1.9	1	0.5	1	1.38	0.9	0.13	2	0	2.16	1.4	1.6	2	2	0.5	1.5	1.4	1	0	4	1.2	1.3
54		2.07	2	1	1.6	-1	0.7	1.3	1.06	1.81	2	0.6	2.8	1.7	1.5	2	1	1	1.5	1	0.6	2	1.46	-0.2	1.04	2	-2.03	1.9	1	0.5	1	1.06	0.9	-0.04	2	0	2.2	1.4	1.6	2	2	0.5	1.5	1.4	1	0	3.88	1.2	1.3
55		2.1	2	1	1.6	-0.93	0.7	1.3	1.1	1.8	2	0.6	2.8	1.61	1.5	2.16	1	1.04	1.5	1	0.6	2	1.46	-0.3	1.04	2	-2.03	1.96	1	0.5	1	0.9	0.9	-0.22	2	0	2.26	1.4	1.6	2	2	0.5	1.5	1.4	1	0	3.77	1.2	1.3
56		2.15	2	1	1.6	-0.9	0.7	1.3	1.1	1.8	2	0.6	2.8	1.6	1.5	2.3	1	1.16	1.5	1	0.7	2	1.46	-0.31	1.04	2	-2.03	2.1	1	0.5	1	0.66	0.9	-0.4	2	0	2.26	1.4	1.6	2.09	2	0.5	1.5	1.42	1	0	3.9	1.24	1.3
57		2.17	2	1	1.6	-0.79	0.78	1.3	1.1	1.8	2.01	0.63	2.8	1.6	1.5	2.3	1	1.2	1.57	1	0.73	2	1.46	-0.4	1.04	2	-2.03	2.1	1.11	0.5	1	0.62	0.9	-0.5	2	0.04	2.26	1.4	1.6	2.06	2.02	0.5	1.58	1.59	1	0	3.81	1.4	1.3
58		2.32	2	1.14	1.68	-0.61	0.94	1.3	1.1	1.9	2.13	0.79	2.8	1.6	1.64	2.3	1	1.33	1.83	1.08	0.8	2	1.46	-0.4	1.04	2	-1.48	2.1	1.37	0.5	1.12	1.14	0.99	-0.5	2.03	0.61	2.27	1.5	1.6	2	2.18	0.5	1.93	1.78	1	0	3.79	1.4	1.3
59		2.67	2.16	1.61	1.9	-0.6	1.12	1.38	1.1	2.69	2.32	0.9	2.81	1.6	1.94	2.32	1.08	1.64	1.98	1.31	0.9	2	1.58	-0.4	1.04	2	2.98	2.16	1.7	0.5	1.5	1.66	1.1	-0.32	2.32	1.78	2.36	1.82	1.6	2.03	2.48	0.5	2.04	1.94	1	0	4	1.48	1.3
60		3.08	2.22	1.97	2.08	-0.6	1.2	1.53	1.1	2.7	2.52	1.3	3.02	1.6	2	2.41	1.2	1.93	2	1.6	0.9	2	2.3	-0.38	1.04	2	3.48	2.29	2	0.68	1.5	1.97	1.1	0.41	2.4	2	2.36	2	1.6	2.18	2.5	0.5	2	2.02	1.08	0	4	1.5	1.3
61		3.46	2.39	2	2.11	-0.53	1.23	1.6	1.1	2.7	2.73	1.3	3.1	1.6	2	2.5	1.23	2	2.14	1.82	0.99	2	2.51	-0.28	1.04	2	4	2.4	2.21	1.17	1.46	2	1.13	0.7	2.42	2	2.36	2	1.6	2.38	2.5	0.63	2	2.18	1.29	0	4	1.54	1.3
62		3.78	2.4	2	2.28	-0.4	1.41	1.6	1.1	2.7	2.84	1.3	3.1	1.56	2	2.5	1.01	2	2.45	1.99	1	2	2.57	-0.17	1.04	2	4	2.48	2.39	1.51	1.52	2	1.2	0.94	2.5	2	2.36	2	1.77	2.5	2.5	0.91	2	2.2	1.38	0	4	1.64	1.3
63		3.81	2.4	2.08	2.4	-0.4	1.5	1.6	1.1	2.7	3	1.3	3.1	1.5	2	2.5	1	2	2.5	2	1	2	2.57	-0.1	1.04	2	4	2.5	2.7	1.79	1.6	2	1.2	1.19	2.5	2	2.36	2.06	2.1	2.61	2.5	1	2	2.2	1.4	0	4	1.84	1.3
64		3.82	2.48	2.3	2.83	-0.4	1.5	1.62	1.1	2.7	3	1.3	3.1	1.41	2	2.5	1	2	2.5	2	1	2	2.57	-0.01	1.04	2	4	2.5	3.3	1.99	1.6	2	1.2	1.54	2.5	2	2.36	2.22	2.23	2.72	2.5	1	2	2.21	1.4	0.18	4	2	1.3
65		3.75	2.6	2.21	3.22	-0.4	1.5	1.78	1.1	2.7	3	1.3	3.1	1.3	2	2.5	1	2	2.5	2	1.09	2	2.57	0.23	1.04	2	4	2.5	3.63	2.43	1.6	2	1.2	1.69	2.5	2	2.36	2.3	2.3	2.8	2.5	1	2	2.42	1.4	1.28	4	2	1.3
66		3.58	2.6	2.39	3.5	-0.37	1.5	2.07	1.1	2.7	3	1.3	3.1	1.38	2	2.48	1	2	2.5	2	1.1	2	2.57	0.3	1.04	2	4	2.5	3.88	2.5	1.6	2	1.2	1.61	2.5	2	2.36	2.3	2.3	2.8	2.5	1	2.04	2.6	1.4	1.3	4	2	1.3
67		3.52	2.6	2.4	3.5	-0.06	1.5	2.1	1.1	2.7	3	1.3	3.1	1.6	2	2.4	1	2	2.5	2	1.1	2	2.57	0.3	1.04	2	4	2.5	3.9	2.5	1.6	2.24	1.2	1.6	2.58	2	2.36	2.3	2.33	2.8	2.5	1	2.43	2.79	1.4	1.32	4	2	1.3
68		3.49	2.68	2.4	3.5	0.47	1.5	2.1	1.1	2.7	3	1.3	3.1	1.82	2	2.4	1	2.1	2.5	2	1.1	2	2.57	0.37	1.04	2	3.66	2.5	3.9	2.5	1.6	2.36	1.35	1.6	2.6	1.9	2.45	2.3	2.4	2.8	2.5	1	2.5	2.95	1.4	1.62	4	2	1.3
69		3.43	2.7	2.4	3.5	0.96	1.5	2.1	1.1	2.7	3.1	1.3	3.1	2.09	2	2.4	1	2.28	2.5	2	1.11	2	2.57	0.42	1.04	2	2.99	2.5	3.83	2.5	1.6	2.03	1.4	1.6	2.6	2.09	2.46	2.3	2.4	2.8	2.5	1	2.5	3	1.4	1.96	4	2	1.3
70		3.4	2.7	2.58	3.5	1.07	1.5	2.1	1.18	2.89	3.23	1.3	3.1	2.38	2	2.4	1	2.3	2.5	2	1.2	2	2.57	0.53	1.08	2	2.99	2.5	3.8	2.5	1.6	2	1.4	1.66	2.6	2.37	2.46	2.3	2.4	2.8	2.5	1	2.5	3	1.4	2	4	2	1.3
71		3.41	2.7	2.7	3.5	1.43	1.5	2.1	1.2	3	3.36	1.3	3.1	2.59	2.14	2.4	1	2.3	2.5	2	1.2	2	2.57	0.6	1.38	2	2.99	2.5	3.8	2.5	1.6	2	1.4	1.97	2.6	2.4	2.46	2.3	2.46	2.8	2.5	1	2.5	3	1.4	2	4	2	1.3
72		3.57	2.7	2.7	3.5	1.5	1.5	2.1	1.3	3	3.5	1.3	3.1	2.61	2.48	2.4	1	2.3	2.5	2	1.25	2	2.57	0.63	1.54	2	2.99	2.5	3.8	2.5	1.6	2	1.4	2.1	2.6	2.51	2.46	2.3	2.5	2.8	2.5	1	2.5	3	1.4	2	4	2	1.3
73		3.57	2.7	2.7	3.5	1.5	1.5	2.1	1.33	3	3.5	1.3	3.1	2.7	2.5	2.4	1	2.3	2.5	2	1.3	2	2.57	0.7	1.67	2	2.99	2.5	3.8	2.51	1.6	2	1.4	2.1	2.6	2.7	2.46	2.3	2.5	2.8	2.5	1.01	2.5	3	1.4	2	4	2	1.3
74		3.57	2.7	2.7	3.5	1.5	1.5	2.1	1.4	3	3.5	1.33	3.1	2.79	2.5	2.4	1	2.3	2.53	2.05	1.34	2	2.57	0.8	2.05	2.17	2.99	2.5	3.8	2.81	1.6	2	1.4	2.1	2.6	2.76	2.46	2.3	2.5	2.8	2.5	1.22	2.5	3	1.4	2	4	2	1.3
75		3.57	2.7	2.7	3.5	1.5	1.5	2.1	1.4	3	3.5	1.47	3.1	2.9	2.5	2.4	1	2.3	2.76	2.36	1.4	2	2.57	0.81	2.48	2.4	2.99	2.5	3.8	3.08	1.6	2	1.48	2.1	2.6	2.72	2.46	2.3	2.5	2.8	2.5	1.59	2.5	3	1.4	2	4	2	1.3
76		3.57	2.7	2.7	3.5	1.5	1.53	2.18	1.4	3	3.5	1.5	3.1	2.9	2.5	2.4	1	2.3	2.94	2.48	1.4	2	2.57	0.98	2.94	2.4	3.92	2.5	3.8	3.1	1.6	2	1.5	2.1	2.6	2.5	2.46	2.3	2.57	2.8	2.5	1.8	2.5	3	1.4	2	4	2.07	1.3
77		3.56	2.7	2.7	3.5	1.52	1.6	2.2	1.4	3	3.5	1.5	3.1	2.9	2.5	2.37	1	2.3	3	2.5	1.4	2	2.57	1.09	3.04	2.4	4	2.5	3.8	3.18	1.6	1.92	1.5	2.1	2.6	2.33	2.46	2.3	2.56	2.8	2.5	1.8	2.5	3.08	1.4	2	4	2.1	1.3
78		3.56	2.7	2.7	3.5	1.72	1.6	2.4	1.4	3	3.5	1.54	3.18	2.9	2.5	2.54	1	2.3	3	2.5	1.41	2	2.57	1.1	3.04	2.5	4	2.5	3.8	3.4	1.6	2.22	1.53	2.17	2.6	2.22	2.46	2.3	2.73	2.8	2.5	1.8	2.5	3.2	1.4	2	4	2.1	1.37
79		3.55	2.7	2.7	3.5	1.8	1.6	2.68	1.4	3	3.5	1.6	3.2	2.9	2.5	2.6	1	2.3	3	2.5	1.5	2	2.57	1.2	3.04	2.5	4	2.5	3.8	3.4	1.6	2.51	1.76	2.2	2.6	2.49	2.46	2.34	2.8	2.8	2.5	1.8	2.5	3.2	1.4	2	4	2.16	1.4
80		3.52	2.7	2.7	3.44	1.84	1.6	2.7	1.4	3	3.5	1.6	3.2	2.9	2.5	2.6	1	2.3	3	2.5	1.5	2	2.57	1.2	3.04	2.5	4	2.5	3.8	3.39	1.6	2.6	1.8	2.2	2.6	2.6	2.46	2.4	2.8	2.8	2.5	1.8	2.5	3.2	1.4	2	4	2.2	1.4
81		3.41	2.7	2.7	3.4	2	1.38	2.7	1.4	3	3.5	1.6	3.2	2.9	2.5	2.6	1	2.3	3	2.5	1.51	2	2.57	1.1	3.04	2.5	4	2.5	3.8	3.14	1.6	2.6	1.8	2.17	2.6	2.6	2.46	2.4	2.8	2.8	2.5	1.8	2.5	3.2	1.4	2	4	2.2	1.4
82		3.4	2.7	2.72	3.4	2	1.3	2.7	1.4	3	3.5	1.6	3.2	2.9	2.5	2.6	1	2.3	3	2.5	1.6	2	2.57	1	3.04	2.5	4	2.51	3.8	3	1.6	2.6	1.8	2.1	2.6	2.6	2.46	2.4	2.8	2.8	2.5	1.8	2.5	3.2	1.4	2	4	2.2	1.4
83		3.4	2.7	2.88	3.4	2	1.3	2.7	1.4	3	3.5	1.66	3.2	2.9	2.5	2.6	1	2.3	3	2.5	1.61	2	2.57	1	3.04	2.5	4	2.66	3.8	3	1.6	2.6	1.8	2.1	2.6	2.49	2.46	2.4	2.8	2.8	2.5	1.8	2.5	3.2	1.4	2	4	2.2	1.4
84		3.42	2.7	2.9	3.4	2	1.3	2.7	1.4	3	3.36	1.7	3.2	2.9	2.5	2.6	1	2.3	3	2.5	1.7	2	2.57	0.97	3.03	2.5	4	2.7	3.8	3.17	1.6	2.6	1.8	2.1	2.6	2.4	2.54	2.4	2.8	2.8	2.5	1.8	2.5	3.2	1.4	2	4	2.2	1.4
85		3.43	2.78	2.9	3.4	2	1.3	2.7	1.4	3	3.13	1.76	3.2	2.9	2.5	2.6	1	2.3	3	2.5	1.7	2	2.6	0.9	3.07	2.5	4	2.7	3.87	3.2	1.6	2.6	1.8	2.1	2.6	2.4	2.54	2.4	2.8	2.84	2.5	1.8	2.5	3.2	1.4	2	4	2.2	1.4
86		3.43	2.98	2.9	3.4	2	1.3	2.7	1.4	3	3.1	1.8	3.2	2.9	2.5	2.6	1	2.3	3	2.5	1.7	2	2.79	0.9	3.86	2.5	4	2.7	3.9	3.2	1.6	2.57	1.8	2.1	2.6	2.4	2.46	2.4	2.8	2.9	2.5	1.8	2.5	3.2	1.4	2	4	2.2	1.4
87		3.43	3	2.9	3.4	2	1.3	2.7	1.4	3	3.1	1.8	3.2	2.9	2.73	2.6	1	2.3	3	2.5	1.7	2	2.82	0.9	3.94	2.5	4	2.7	3.9	3.13	1.6	2.47	1.8	2.1	2.6	2.4	2.37	2.4	2.8	2.9	2.5	1.8	2.5	3.2	1.4	2	4	2.12	1.4
88		3.43	3	2.9	3.4	2	1.3	2.7	1.4	3.16	3.09	1.8	3.2	2.9	3	2.6	1	2.31	3	2.5	1.68	2	2.82	0.9	3.94	2.5	4	2.73	3.9	3.11	1.6	2.54	1.8	2.1	2.6	2.4	2.36	2.4	2.8	2.9	2.39	1.8	2.5	3.2	1.48	2	4	1.99	1.4
89		3.42	3	2.9	3.4	2	1.3	2.7	1.4	3.41	3	1.8	3.2	2.9	3	2.6	1	2.4	3	2.5	1.58	2	2.82	0.9	3.94	2.5	3.32	2.8	3.9	3.2	1.6	2.6	1.8	2.03	2.6	2.4	2.36	2.4	2.8	2.9	2.08	1.8	2.5	3.2	1.5	2	4	1.9	1.4
90		3.3	3	2.9	3.4	2	1.3	2.7	1.4	3.5	3	1.8	3.2	2.9	3	2.6	1	2.42	3	2.5	1.48	2	2.82	0.91	3.94	2.5	2.46	2.8	3.9	3.2	1.6	2.6	1.8	1.84	2.6	2.4	2.36	2.4	2.8	2.9	2	1.8	2.5	3.2	1.43	2	4	1.9	1.4
91		3.21	3	2.9	3.4	2	1.3	2.7	1.4	3.5	3	1.8	3.2	2.9	3	2.6	1	2.5	3	2.5	1.49	2.17	2.82	1	3.94	2.5	2.44	2.8	3.9	3.2	1.6	2.51	1.8	1.8	2.6	2.4	2.36	2.4	2.8	2.9	2	1.8	2.5	3.2	1.5	2	4	1.9	1.4
92		3.15	3	2.9	3.4	2	1.3	2.7	1.4	3.27	3	1.8	3.2	2.9	3	2.46	1	2.5	3	2.5	1.56	2.3	2.82	1	3.94	2.5	2.44	2.8	3.9	3.2	1.6	2.44	1.8	1.74	2.6	2.4	2.36	2.4	2.8	2.9	2	1.8	2.5	3.2	1.5	2	4	1.9	1.4
93		3.05	3	2.9	3.4	2	1.3	2.7	1.4	2.21	3	1.8	3.2	2.9	3	2.4	1	2.5	3	2.5	1.6	2.3	2.82	1	3.94	2.5	2.44	2.8	3.9	3.2	1.6	2.4	1.8	1.68	2.6	2.4	2.36	2.4	2.8	2.9	2	1.8	2.5	3.2	1.5	2	3.97	1.9	1.4
94		2.94	3	2.9	3.4	2	1.3	2.7	1.4	2.2	3	1.8	3.2	2.9	3	2.4	1	2.5	3	2.5	1.6	2.3	2.79	1	3.94	2.5	2.44	2.8	3.9	3.16	1.6	2.4	1.8	1.6	2.6	2.4	2.36	2.4	2.8	2.9	2	1.8	2.5	3.2	1.5	2	3.9	1.9	1.4
95		2.91	3	2.9	3.4	2	1.3	2.7	1.4	2.2	3	1.8	3.2	2.9	3	2.4	1	2.5	3	2.5	1.6	2.3	2.64	1	3.94	2.5	2.44	2.8	3.9	2.76	1.6	2.4	1.8	1.6	2.6	2.4	2.36	2.4	2.8	2.9	2	1.8	2.5	3.2	1.5	2	3.9	1.9	1.4
96		2.89	3	2.9	3.4	2	1.3	2.7	1.4	2.2	3	1.8	3.2	2.9	3	2.4	1	2.5	3	2.5	1.6	2.3	2.44	0.86	3.94	2.5	2.44	2.8	3.9	2.32	1.6	2.49	1.8	1.6	2.6	2.4	2.36	2.4	2.8	2.9	2	1.8	2.5	3.2	1.5	2	3.85	1.9	1.4
97		2.74	3	2.9	3.4	2	1.3	2.7	1.4	2.2	3	1.8	3.2	2.9	3	2.4	1	2.5	3	2.5	1.57	2.3	2.23	0.74	3.94	2.5	2.44	2.8	3.8	1.91	1.6	2.31	1.88	1.6	2.6	2.4	2.35	2.4	2.8	2.9	2	1.8	2.5	3.2	1.5	2	3.39	1.9	1.4
98		2.76	3	2.9	3.4	2	1.3	2.7	1.4	2.2	3	1.8	3.2	2.9	3	2.4	1	2.5	3	2.5	1.36	2.3	2.25	0.7	3.94	2.5	2.44	2.8	3.8	1.44	1.6	1.97	1.9	1.6	2.6	2.4	2.26	2.4	2.76	2.9	2	1.8	2.5	3.2	1.5	2	3.01	1.9	1.4
99		2.81	3	2.9	3.4	2	1.3	2.7	1.4	2.2	3	1.8	3.2	2.9	3	2.4	1	2.5	3	2.5	1.22	2.3	2.25	0.7	3.94	2.5	2.44	2.8	3.8	1.04	1.6	1.79	1.9	1.6	2.6	2.4	2.26	2.4	2.7	2.9	2	1.8	2.5	3.2	1.5	2	3	1.9	1.4
100		2.68	3	2.9	3.4	2	1.3	2.7	1.4	2.2	3	1.8	3.2	2.9	3	2.4	1	2.5	3	2.5	1.29	2.3	2.25	0.7	3.94	2.5	2.14	2.8	3.8	0.76	1.6	1.94	1.9	1.6	2.6	2.24	2.26	2.4	2.7	2.9	2	1.8	2.5	3.2	1.5	2	3.03	1.9	1.4
101		2.56	3	2.9	3.4	2	1.3	2.7	1.4	2.2	3	1.8	3.2	2.9	3	2.4	1	2.5	3	2.5	1.29	2.3	2.25	0.67	3.94	2.5	1.44	2.8	3.8	0.77	1.6	2.09	1.9	1.6	2.6	0.83	2.26	2.4	2.7	2.9	2	1.8	2.5	3.2	1.5	2	3.41	1.9	1.4
102		2.57	3	2.9	3.4	2	1.3	2.7	1.49	2.4	2.97	1.78	3.2	2.9	3	2.4	1.01	2.5	3	2.5	1.16	2.3	2.25	0.6	3.94	2.5	1.06	2.8	3.83	1.18	1.6	2.18	1.9	1.54	2.6	0.84	2.26	2.4	2.7	2.9	2	1.8	2.5	3.2	1.5	2	3.67	1.9	1.4
103		2.78	3	2.72	3.4	2	1.3	2.7	1.5	2.5	2.72	1.9	3.27	2.9	3	2.4	1.57	2.5	3	2.5	1.24	2.4	2.25	0.73	3.94	2.5	0.6	2.8	3.9	1.63	1.6	2.37	1.9	1.09	2.6	1.27	2.26	2.4	2.7	2.9	2	1.8	2.5	3.2	1.53	2	3.78	1.9	1.4
104		2.96	3	2.71	3.36	2.12	1.3	2.7	1.54	2.61	2.46	2	3.3	2.9	3.07	2.41	2.01	2.41	3	2.5	1.4	2.68	2.25	0.87	3.94	2.5	0.76	2.8	3.9	1.99	1.6	2.42	1.9	1	2.6	1.58	2.26	2.4	2.7	2.9	2	1.8	2.5	3.2	1.6	2	4	1.9	1.42
105		3.08	3	2.96	3.34	2.33	1.3	2.7	1.67	2.7	2.4	2	3.3	2.9	3.68	2.58	2	2.4	3	2.5	1.48	2.7	2.25	0.98	3.94	2.5	1.99	2.8	3.9	2	1.6	2.5	1.9	1.26	2.6	1.6	2.26	2.4	2.7	2.9	2	1.81	2.5	3.2	1.6	2	4	1.9	1.61
106		3.11	3	3.4	3.59	2.4	1.4	2.7	1.8	2.7	2.4	2	3.3	2.9	3.5	2.67	2	2.4	3	2.72	1.52	2.7	2.25	1	3.94	2.53	2.01	2.8	3.9	2	1.6	2.5	1.9	1.7	2.6	1.6	2.26	2.4	2.7	2.97	2	1.9	2.5	3.24	1.6	2	4	1.9	1.86
107		3.11	3	3.5	3.6	2.3	1.68	2.7	2	2.7	2.49	2	3.3	2.9	3.5	2.7	2	2.4	3	2.99	1.6	2.7	2.25	1.08	3.94	2.9	2.01	2.8	3.9	2	1.6	2.5	1.9	1.7	2.6	1.71	2.33	2.43	2.7	3	2	1.9	2.5	3.3	1.6	2	4	1.9	1.9
108		3.11	3	3.5	3.6	2.04	1.7	2.7	2	2.7	2.7	2	3.3	2.9	3.5	2.7	2	2.4	3	3	1.61	2.7	2.25	1.1	3.94	3	2.01	2.8	3.9	2.38	1.6	2.58	1.9	1.7	2.6	2.12	2.67	2.5	2.7	3	2	1.9	2.5	3.3	1.71	2	4	1.9	2
109		3.12	3	3.5	3.6	2	1.7	2.7	2	2.7	2.97	2	3.3	2.9	3.5	2.7	2	2.4	3	3	1.7	2.7	2.25	1.1	3.94	3	2.01	2.8	3.9	2.97	1.6	2.6	1.9	1.7	2.6	2.49	2.93	2.51	2.7	3	2	1.9	2.5	3.3	1.88	2	4	1.81	2
110		3.14	3.01	3.5	3.82	2	1.83	2.7	2	2.7	3.07	2	3.3	2.9	3.5	2.7	2	2.4	3	3	1.7	2.7	2.26	1.1	3.94	3	2.01	2.8	3.9	3.44	1.6	2.6	1.9	1.7	2.6	2.74	2.96	2.6	2.7	3	2	1.9	2.5	3.3	1.9	2	4	1.8	2.06
111		3.14	3.1	3.6	4	2	1.9	2.7	2	2.7	3.26	2.01	3.3	2.9	3.5	2.7	2	2.4	3	3	1.73	2.7	2.41	1.1	3.94	3	2.01	2.8	3.9	3.57	1.6	2.71	1.9	1.72	2.6	3	2.96	2.6	2.7	3	2	1.9	2.5	3.3	1.9	2.07	4	1.8	2.1
112		3.14	3.1	3.6	4	2	1.9	2.7	2.03	2.7	3.45	2.1	3.3	2.9	3.5	2.7	2	2.4	3	3	1.8	2.7	2.42	1.16	3.94	3	2.12	2.84	3.9	3.6	1.6	2.93	1.9	1.8	2.6	3	2.96	2.6	2.58	3	2.03	1.9	2.5	3.3	1.9	2.43	4	1.8	2.1
113		3.15	3.1	3.6	4	2	1.94	2.7	2.17	2.7	3.47	2.1	3.3	2.9	3.5	2.7	2	2.4	3	3	1.88	2.7	2.42	1.2	3.94	3	2.91	3.16	3.9	3.6	1.6	3.32	1.9	1.8	2.6	3	2.96	2.6	2.62	3	2.35	1.9	2.5	3.3	1.92	2.83	4	1.8	2.1
114		3.15	3.1	3.6	4	2	2	2.72	2.21	2.7	3.23	2.1	3.3	2.9	3.5	2.7	2	2.4	3	3	1.9	2.7	2.42	1.2	3.94	3	2.96	3.2	3.9	3.6	1.6	3.5	1.9	1.8	2.6	3	2.96	2.6	2.86	3	2.5	1.9	2.5	3.3	2	2.9	3.91	1.81	2.1
115		3.15	3.1	3.58	3.61	2	2	2.81	2.3	2.7	2.97	2.1	3.3	2.92	3.5	2.7	2	2.4	3	3	1.9	2.79	2.42	1.2	3.94	3	2.96	3.2	3.9	3.6	1.6	3.5	1.9	1.8	2.6	3	2.96	2.6	2.8	3	2.5	1.9	2.5	3.3	2	2.9	4	1.9	2.1
116		3.15	3.1	3.29	2.9	2	2	2.96	2.3	2.68	2.67	2.09	3.3	3.03	3.5	2.7	2	2.4	3	3	1.9	3	2.44	1.2	3.94	3	2.96	3.22	3.9	3.6	1.6	3.58	1.9	1.8	2.6	3	2.96	2.6	2.8	3	2.5	1.9	2.5	3.3	2	2.9	4	1.9	2.1
117		3.21	3.1	3.48	2.9	2	2	3	2.3	2.38	2.31	2	3.37	3.1	3.5	2.72	2	2.4	3	3	1.84	3	2.47	1.2	3.67	3	2.96	3.33	3.76	3.6	1.6	3.6	1.9	1.8	2.6	3	2.96	2.6	2.74	3	2.5	1.9	2.5	3.3	2	2.9	4	1.9	2.1
118		3.3	3.1	3.64	2.9	1.78	2	3	2.3	2.1	1.93	2	3.4	3.1	3.5	2.87	2	2.4	3	3	1.8	3	2.47	1.2	3.39	3	2.96	3.4	3.7	3.6	1.6	3.6	1.9	1.8	2.6	3	2.96	2.6	2.7	3	2.5	1.9	2.5	3.3	2	2.9	3.91	1.9	2.1
[truncated: 77 more columns]
